# Supplementary material for: Survey data on energy and fuel use of firms in economic zones in the Philippines
Source: Data Brief. 2021 Nov 26;39:107637. doi: 10.1016/j.dib.2021.107637 (PMC8645435; doi:10.1016/j.dib.2021.107637)
Supplement: Supplementary file 1 — Appendix 1 Anonymized raw data (DIB Energy Ravago et al 2021_Data.csv) Appendix 2 Data dictionary (DIB Energy Ravago et al 2021_Dictionary.txt) Appendix 3 FGD Survey questionnaire (DIB Energy Ravago et al 2021_FGD questionnaire.pdf) Appendix 4 Survey questionnaire (DIB Energy Ravago et al 2021_Survey questionaire.pdf) Appendix 5 General results from the survey (DIB Energy Ravago et al 2021_General results.pdf) [file mmc1.zip]

Archive with 10 entries (10 files):
- Supplementary Appendix 1 DIB Energy Ravago et al 2021_Data.csv
- __MACOSX/._Supplementary Appendix 1 DIB Energy Ravago et al 2021_Data.csv
- Supplementary Appendix 2 DIB Energy Ravago et al 2021_Dictionary.txt
- __MACOSX/._Supplementary Appendix 2 DIB Energy Ravago et al 2021_Dictionary.txt
- Supplementary Appendix 3 DIB Energy Ravago et al 2021_ FGD Questionnaire .pdf
- __MACOSX/._Supplementary Appendix 3 DIB Energy Ravago et al 2021_ FGD Questionnaire .pdf
- Supplementary Appendix 4 DIB Energy Ravago et al 2021_ Survey Questionnaire.pdf
- __MACOSX/._Supplementary Appendix 4 DIB Energy Ravago et al 2021_ Survey Questionnaire.pdf
- Supplementary Appendix 5 DIB Energy Ravago et al 2021.pdf
- __MACOSX/._Supplementary Appendix 5 DIB Energy Ravago et al 2021.pdf
