# Supplementary material for: Survey data on energy and fuel use of firms in economic zones in the Philippines
Source: Data Brief. 2021 Nov 26;39:107637. doi: 10.1016/j.dib.2021.107637 (PMC8645435; doi:10.1016/j.dib.2021.107637)
Supplement: Supplementary file 1 — Appendix 1 Anonymized raw data (DIB Energy Ravago et al 2021_Data.csv) Appendix 2 Data dictionary (DIB Energy Ravago et al 2021_Dictionary.txt) Appendix 3 FGD Survey questionnaire (DIB Energy Ravago et al 2021_FGD questionnaire.pdf) Appendix 4 Survey questionnaire (DIB Energy Ravago et al 2021_Survey questionaire.pdf) Appendix 5 General results from the survey (DIB Energy Ravago et al 2021_General results.pdf) [file mmc1.zip › Supplementary Appendix 1 DIB Energy Ravago et al 2021_Data.csv]

locatorid	source	ecozonetype	sIq1_ecozone	sIq2_city	sIq2_prov	sIq2_zip	sIq3_person_num	sIq4_person_adminsup_perc	sIq4_person_prodtech_perc	sIq5_salary_person_php	sIq6_salary_adminsup_perc	sIq6_salary_prodtech_perc	sIq7_bookvalue_php	sIq8q9_bookvalue_php_ave	sIIq10_domexp	sIIq11_prodsales_php	sIIq12q13_prodsales_php_ave	sIIq14_peakmo	sIIq15_peakmo_main_day	sIIq16_peakmo_main_hr	sIIq17_peakmo_aux_day	sIIq18_peakmo_aux_hr	sIIq19_peakmo_distdel	sIIq20_peakmo_distdelexp_php	sIIq21_lowmo	sIIq22_lowmo_main_day	sIIq23_lowmo_main_hr	sIIq24_lowmo_aux_day	sIIq25_lowmo_aux_hr	sIIq26_lowmo_distdel	sIIq27_lowmo_distdelexp_php	sIIIq28_elecsour_pplant	sIIIq28_elecsour_coop	sIIIq28_elecsour_res	sIIIq28_elecsour_genco	sIIIq28_elecsour_selfgen	sIIIq28_elecsour_other	sIIIq29_elecsour_pplant_perc	sIIIq29_elecsour_coop_perc	sIIIq29_elecsour_res_perc	sIIIq29_elecsour_genco_perc	sIIIq29_elecsour_selfgen_perc	sIIIq29_elecsour_other_perc	sIIIq30_sourcebefres	sIIIq31_switchres	sIIIq32_switchres_freq	sIIIq33_selfgen_biodie	sIIIq33_selfgen_bunker	sIIIq33_selfgen_coal
010410053	Online survey	Private	Keppel Philippines Marine SEZ	Bauan	Batangas	4201	768	29	71	14000000	38	62	Above 1 billion	10000000000	Both	1 billion and below	700000000	October	31	24	26	10	Yes	25000000	May	26	24	26	10	Yes	25000000				Direct from generation company (directly connected to NGCP)						100
011016027	Focus group discussion	Private	Lima Technology Center	Lipa	Batangas	4217	2127	6	94	3375002	33	67	Above 1 billion	30000001024	Exported	Above 1 billion	30000001024	July	29.5	22.5	29.5	22.5			February	20.5	17.5	20.5	17.5					Retail electricity supplier (RES)		Self-generation				94		6
011016061	Online survey	Private	Lima Technology Center	Lipa	Batangas	4217	14	14	86	600000	14	86	1 billion and below	100000000	Sold domestically	1 billion and below	100000000	September	30	24	18	18	Yes	25000000	January	31	24	31	18	Yes	25000000						Lima Enerzone						100
011016071	Online survey	Private	Lima Technology Center	Lipa	Batangas	4217	134	18	82	2500000	30	70	1 billion and below	100000000	Both	1 billion and below	300000000	October	30	24	24	12	Yes	25000000	December	22	24	18	10	Yes	25000000		Meralco or electric cooperative						100
011016102	Online survey	Private	Lima Technology Center	Lipa	Batangas	4217	800	30	70	8000000	30	70	1 billion and below	300000000	Both	1 billion and below	100000000	July	26	24	26	24	Yes	25000000	January	26	24	26	24	Yes	25000000	Power plant inside ecozone						100
011216044	Focus group discussion	Private	Lima Technology Center	Malvar	Batangas	4233	502	50	50	500002	50	50	1 billion and below	100000000	Both	1 billion and below	100000000	June	29.5	22.5	29.5	22.5			December	24.5	17.5	24.5	17.5					Retail electricity supplier (RES)						100
011216060	Online survey	Private	Lima Technology Center	Malvar	Batangas	4233	8	12	88	215000	8	92	Above 1 billion	10000000000	Sold domestically	1 billion and below	100000000	July	30	24	24	24	Yes	25000000	December	31	24	31	24	Yes	25000000				Direct from generation company (directly connected to NGCP)						100
011216110	Focus group discussion	Private	Lima Technology Center	Malvar	Batangas	4233	1752	29	71	4500002	50	50	Above 1 billion	30000001024	Sold domestically	Above 1 billion	30000001024	October	29.5	8.5	29.5	22.5			December	16.5	9.5	16.5	7.5					Retail electricity supplier (RES)						100
011606018	Focus group discussion	Private	First Philippine Industry Park	Santo Tomas	Batangas	4234	502	50	50	1250002	40	60	1 billion and below	700000000	Exported	1 billion and below	300000000	March	29.5	22.5	25.5	22.5			December	20.5	17.5	20.5	17.5				Meralco or electric cooperative						100
011606038	Focus group discussion	Private	First Philippine Industry Park	Santo Tomas	Batangas	4234	1502	17	83	4500002	50	50	Above 1 billion	30000001024	Exported	Above 1 billion	30000001024	August	29.5	22.5	29.5	22.5			January	24.5	17.5	24.5	17.5					Retail electricity supplier (RES)						100
011606040	Focus group discussion	Private	First Philippine Industry Park	Santo Tomas	Batangas	4234	2002	13	87	4500002	50	50	Above 1 billion	30000001024	Exported	Above 1 billion	30000001024	November	29.5	22.5	29.5	22.5			January	28.5	17.5	28.5	17.5				Meralco or electric cooperative						100
011606085	Focus group discussion	Private	First Philippine Industry Park	Santo Tomas	Batangas	4234	377	33	67	375002	33	67	1 billion and below	700000000	Exported	Above 1 billion	30000001024	July	25.5	22.5	25.5	22.5			December	20.5	17.5	20.5	17.5				Meralco or electric cooperative						100
020201004	Online survey	Public	Baguio City Economic Zone	Baguio	Benguet	2600	349	8	92	3702045	14	86	1 billion and below	100000000	Exported	1 billion and below	100000000	July	26	24	26	8	Yes	75000000	February	26	8	26	8	Yes	25000000				Direct from generation company (directly connected to NGCP)	Self-generation					99	1
031423056	Online survey	Private	Victoria Wave Special Economic Zone	San Rafael	Bulacan	30018	109	48	52	2167873	68	32	1 billion and below	100000000	Exported	1 billion and below	300000000	March	26	10	26	8	Yes	25000000	April	20	11	20	8	Yes	25000000		Meralco or electric cooperative						100
040807013	Online survey	Private	Golden Gate Business Park-Cavite Export Processing Zone	Carmona	Cavite	4116	24	38	62	461839	37	63	1 billion and below	100000000	Exported	1 billion and below	100000000	January	20	10	20	10	Yes	25000000	December	12	10	12	10	Yes	25000000		Meralco or electric cooperative						100
040808032	Online survey	Private	Golden Mile Business Park	Carmona	Cavite	4116	46	15	85	509814	15	85	1 billion and below	100000000	Both	1 billion and below	100000000	October	26	24	26	24	Yes	25000000	August	26	16	26	16	Yes	25000000		Meralco or electric cooperative						100
040808034	Online survey	Private	Golden Mile Business Park	Carmona	Cavite	4116	109	28	72	1300000	23	77	1 billion and below	100000000	Exported	1 billion and below	100000000	October	30	10	30	10	Yes	25000000	September	26	10	26	10	Yes	25000000		Meralco or electric cooperative						100
040808045	Online survey	Private	Golden Mile Business Park	Carmona	Cavite	4116	20	30	70	250000	60	40	1 billion and below	100000000	Exported	1 billion and below	100000000	April	26	11	26	11	Yes	25000000	November	26	8	26	8	No			Meralco or electric cooperative						100
040808078	Online survey	Private	Golden Mile Business Park	Carmona	Cavite	4116	2568	10	90	123456	30	70	1 billion and below	100000000	Exported	1 billion and below	100000000	December	26	12	26	12	Yes	25000000	April	22	8	22	8	No				Retail electricity supplier (RES)						100				Meralco or electric cooperative	Yes	2
040808082	Online survey	Private	Golden Mile Business Park	Carmona	Cavite	4116	25	26	74	965469	57	43	1 billion and below	100000000	Both	1 billion and below	100000000	March	28	24	28	24	Yes	25000000	January	18	24	18	24	Yes	25000000		Meralco or electric cooperative						100
040808091	Online survey	Private	Golden Mile Business Park	Carmona	Cavite	4116	24	10	90	458188	7	93	1 billion and below	100000000	Sold domestically	1 billion and below	100000000	October	24	24	24	24	Yes	25000000	January	24	24	24	24	Yes	25000000		Meralco or electric cooperative						100
040808107	Online survey	Private	Golden Mile Business Park	Carmona	Cavite	4116	33	70	30	582000	71	29	1 billion and below	100000000	Both	1 billion and below	100000000	March	24	8	24	8	Yes	25000000	January	20	8	20	8	Yes	25000000		Meralco or electric cooperative						100
040820017	Online survey	Private	People's Technology Complex	Carmona	Cavite	4116	123	38	62	2027052	42	58	1 billion and below	500000000	Both	1 billion and below	900000000	October	31	24	31	24	Yes	125000000	January	26	24	23	24	Yes	25000000		Meralco or electric cooperative						100
040820083	Online survey	Private	People's Technology Complex	Carmona	Cavite	4116	124	13	87	2331658	24	76	1 billion and below	100000000	Both	1 billion and below	100000000	July	26	24	26	12	Yes	25000000	December	23	24	23	12	Yes	25000000		Meralco or electric cooperative						100
050324015	Online survey	Private	West Cebu Industrial Park	Balamban	Cebu	6041	28	36	64	1094909	19	81	1 billion and below	100000000	Exported	1 billion and below	300000000	June	22	10	22	8	Yes	25000000	January	22	8	22	8	Yes	25000000	Power plant inside ecozone			Direct from generation company (directly connected to NGCP)			0			100
050324047	Online survey	Private	West Cebu Industrial Park	Balamban	Cebu	6041	36	31	69	1705574	28	72	1 billion and below	100000000	Exported	1 billion and below	300000000	December	21	16	21	12	Yes	25000000	March	22	8	22	8	Yes	25000000			Retail electricity supplier (RES)						100				None	No
050324101	Online survey	Private	West Cebu Industrial Park	Balamban	Cebu	6041	100	8	92	1500000	8	92	1 billion and below	100000000	Both	1 billion and below	500000000	January	3	10	6	8	Yes	25000000	August	6	8	6	8	Yes	25000000		Meralco or electric cooperative						100
050904054	Online survey	Private	Cebu Light Industrial Park	Lapu-Lapu	Cebu	6015	3115	20	80	64622998	36	64	Above 1 billion	10000000000	Exported	Above 1 billion	10000000000	September	30	24	30	24	Yes	75000000	November	29	24	29	24	Yes	75000000			Retail electricity supplier (RES)						100				None	No
050904094	Online survey	Private	Cebu Light Industrial Park	Lapu-Lapu	Cebu	6015	682	5	95	11000000	18	82	1 billion and below	100000000	Exported	Above 1 billion	10000000000	January	6	12	6	24	Yes	25000000	June	6	16	6	8	Yes	25000000		Meralco or electric cooperative						100
050918019	Online survey	Public	Mactan Economic Zone	Lapu-Lapu	Cebu	6015	34	15	85	480500	21	79	1 billion and below	100000000	Exported	1 billion and below	100000000	October	27	12	27	12	No		December	16	8	16	8	No			Meralco or electric cooperative						100
050918063	Focus group discussion	Public	Mactan Economic Zone	Lapu-Lapu	Cebu	6015	502	50	50	1000002	25	75	1 billion and below	100000000	Both	1 billion and below	100000000	September	29.5	22.5	29.5	22.5			February	24.5	17.5	24.5	17.5								PEZA						100
050918099	Online survey	Public	Mactan Economic Zone	Lapu-Lapu	Cebu	6015	10	4	96	2000000	28	72	Above 1 billion	10000000000	Both	1 billion and below	300000000	May	26	10	26	10	Yes	75000000	December	21	8	21	8	Yes	25000000		Meralco or electric cooperative						100
050918103	Online survey	Public	Mactan Economic Zone	Lapu-Lapu	Cebu	6015	6000	8	92	148000000	9	91	Above 1 billion	10000000000	Exported	Above 1 billion	10000000000	May	31	24	0	0	Yes	25000000	December	26	24	0	0	Yes	25000000						Mactan Electric Company Inc. (MECO)						100
060511025	Online survey	Private	Laguna International Industrial Park	Bi an	Laguna	4024	745	36	64	15199050	36	64	1 billion and below	900000000	Both	Above 1 billion	10000000000	June	7	24	7	24	No		December	6	24	6	24	No			Meralco or electric cooperative						100
060511050	Online survey	Private	Laguna International Industrial Park	Bi an	Laguna	4024	53	63	37	812585	82	18	1 billion and below	100000000	Sold domestically	1 billion and below	100000000	June	6	8	6	8	Yes	25000000	December	6	8	6	8	Yes	25000000		Meralco or electric cooperative						100
060511051	Online survey	Private	Laguna International Industrial Park	Bi an	Laguna	4024	29	45	55	492800	55	45	1 billion and below	100000000	Exported	1 billion and below	100000000	August	26	24	26	24	Yes	25000000	December	24	16	24	16	Yes	25000000		Meralco or electric cooperative						100
060511089	Online survey	Private	Laguna International Industrial Park	Bi an	Laguna	4024	28	11	89	684332	22	78	1 billion and below	100000000	Sold domestically	1 billion and below	100000000	June	6	10	24	4	Yes	25000000	December	5	2	20	3	Yes	25000000		Meralco or electric cooperative						100
060511098	Online survey	Private	Laguna International Industrial Park	Bi an	Laguna	4024	545	20	80	11000000	20	80	Above 1 billion	10000000000	Both	Above 1 billion	10000000000	March	31	24	31	24	Yes	25000000	December	18	24	18	24	Yes	25000000		Meralco or electric cooperative						100
060512007	Online survey	Private	Laguna Technopark Annex	Bi an	Laguna	4024	499	48	52	5861499	48	52	1 billion and below	300000000	Exported	1 billion and below	300000000	May	26	16	26	16	Yes	25000000	January	26	16	26	16	Yes	25000000		Meralco or electric cooperative						100
060512026	Online survey	Private	Laguna Technopark Annex	Bi an	Laguna	4024	161	40	60	4566919	23	77	1 billion and below	100000000	Both	1 billion and below	900000000	August	25	10	25	10	Yes	25000000	December	17	10	17	10	Yes	25000000		Meralco or electric cooperative						100
060513012	Online survey	Private	Laguna Technopark SEZ	Bi an	Laguna	4024	75	49	51	766404	45	55	1 billion and below	100000000	Both	1 billion and below	300000000	December	6	12	6	12	Yes	275000000	June	5	8	5	8	Yes	275000000		Meralco or electric cooperative						100
060513029	Focus group discussion	Private	Laguna Technopark SEZ	Bi an	Laguna	4034	752	33	67	1500002	17	83	1 billion and below	300000000	Both	Above 1 billion	30000001024	October	29.5	22.5	29.5	22.5			February	24.5	17.5	24.5	17.5					Retail electricity supplier (RES)						100
060513035	Online survey	Private	Laguna Technopark SEZ	Bi an	Laguna	4024	70	21	79	1473401	34	66	Above 1 billion	49999998976	Both	1 billion and below	300000000	November	21	22	21	22	Yes	25000000	March	22	21	22	21	Yes	25000000		Meralco or electric cooperative						100
060513036	Online survey	Private	Laguna Technopark SEZ	Bi an	Laguna	4024	438	13	87	29645859	35	65	1 billion and below	900000000	Both	Above 1 billion	10000000000	November	22	24	22	24	Yes	25000000	November	22	24	22	24	Yes	25000000			Retail electricity supplier (RES)						100				Meralco or electric cooperative	Yes	1
060513041	Online survey	Private	Laguna Technopark SEZ	Bi an	Laguna	4206	23	20	80	300000	20	80	1 billion and below	100000000	Exported	1 billion and below	100000000	April	26	10	26	10	Yes	25000000	December	15	8	13	6	Yes	25000000		Meralco or electric cooperative						100
060513042	Online survey	Private	Laguna Technopark SEZ	Bi an	Laguna	4024	433	31	69	13757764	45	55	1 billion and below	100000000	Both	Above 1 billion	10000000000	October	26	16	26	24	Yes	25000000	June	23	16	23	16	Yes	25000000			Retail electricity supplier (RES)						100				Meralco or electric cooperative	No
060513046	Online survey	Private	Laguna Technopark SEZ	Bi an	Laguna	4024	3745	15	85	42800000	15	85	1 billion and below	500000000	Exported	Above 1 billion	10000000000	June	7	24	30	24	Yes	25000000	December	20	24	20	24	Yes	25000000		Meralco or electric cooperative	Retail electricity supplier (RES)					15	85				Meralco or electric cooperative	No
060513049	Online survey	Private	Laguna Technopark SEZ	Bi an	Laguna	4024	89	22	78	2636847	18	82	1 billion and below	100000000	Exported	1 billion and below	100000000	September	26	10	26	10	Yes	25000000	January	26	8	26	8	Yes	25000000		Meralco or electric cooperative						100
060513052	Online survey	Private	Laguna Technopark SEZ	Bi an	Laguna	4024	23	48	52	1028381	66	34	1 billion and below	100000000	Both	1 billion and below	100000000	June	26	8	26	8	Yes	25000000	January	26	8	26	8	Yes	25000000		Meralco or electric cooperative						100
060513058	Online survey	Private	Laguna Technopark SEZ	Bi an	Laguna	4024	10	40	60	708000	31	69	1 billion and below	100000000	Both	1 billion and below	100000000	July	24	9	21	8	No		December	22	8	18	8	No			Meralco or electric cooperative						100
060513064	Online survey	Private	Laguna Technopark SEZ	Bi an	Laguna	4024	56	16	84	1370534	22	78	1 billion and below	100000000	Exported	1 billion and below	300000000	July	30	24	26	12	Yes	25000000	December	30	24	26	12	Yes	25000000		Meralco or electric cooperative						100
060513068	Online survey	Private	Laguna Technopark SEZ	Bi an	Laguna	4024	250	24	76	2600000	24	76	1 billion and below	300000000	Sold domestically	1 billion and below	300000000	April	30	24	30	24	Yes	25000000	November	30	24	30	24	Yes	25000000		Meralco or electric cooperative						100
060513080	Online survey	Private	Laguna Technopark SEZ	Bi an	Laguna	4024	10	60	40	400000	60	40	1 billion and below	100000000	Sold domestically	1 billion and below	100000000	October	5	12	5	12	No		October	5	10	5	10	No			Meralco or electric cooperative						100
060513088	Online survey	Private	Laguna Technopark SEZ	Bi an	Laguna	4024	42	29	71	1142507	30	70	Above 1 billion	10000000000	Exported	Above 1 billion	49999998976	April	5	24	5	24	Yes	75000000	May	5	5	5	24	Yes	25000000		Meralco or electric cooperative						100
060513092	Online survey	Private	Laguna Technopark SEZ	Bi an	Laguna	4024	3619	3	97	31000000	14	86	1 billion and below	900000000	Exported	Above 1 billion	10000000000	October	31	24	31	24	Yes	25000000	February	28	24	28	24	Yes	25000000			Retail electricity supplier (RES)						100				Meralco or electric cooperative	Yes	1
060513093	Online survey	Private	Laguna Technopark SEZ	Bi an	Laguna	4024	10	50	50	302954	72	28	1 billion and below	100000000	Both	1 billion and below	100000000	January	21	9	21	21	Yes	25000000	December	14	8	14	14	Yes	25000000		Meralco or electric cooperative						100
060513100	Online survey	Private	Laguna Technopark SEZ	Bi an	Laguna	4024	187	17	83	3235777	26	74	1 billion and below	100000000	Both	Above 1 billion	10000000000	May	26	12	26	12	Yes	25000000	December	17	8	17	8	Yes	25000000		Meralco or electric cooperative						100
060513109	Online survey	Private	Laguna Technopark SEZ	Bi an	Laguna	4024	232	12	88	6023346	26	74	1 billion and below	100000000	Both	1 billion and below	300000000	June	26	24	26	24	Yes	25000000	May	26	24	26	24	Yes	25000000		Meralco or electric cooperative						100
060513111	Online survey	Private	Laguna Technopark SEZ	Bi an	Laguna	4024	5	5	95	6390797	5	95	1 billion and below	100000000	Both	1 billion and below	100000000	October	26	10	26	10	Yes	25000000	January	26	8	26	8	Yes	25000000		Meralco or electric cooperative						100
060513115	Online survey	Private	Laguna Technopark SEZ	Bi an	Laguna	4024	12	100	0	300000	100	0	1 billion and below	100000000	Sold domestically	1 billion and below	100000000	November	0	0	8	8	Yes	25000000	April	0	0	8	8	Yes	25000000		Meralco or electric cooperative						100
060614006	Online survey	Private	Light Industry & Science Park I	Cabuyao	Laguna	4025	20	45	55	640000	58	42	1 billion and below	100000000	Both	1 billion and below	100000000	October	23	2	23	24	Yes	25000000	June	20	1	20	24	Yes	25000000		Meralco or electric cooperative						100
060614009	Focus group discussion	Private	Light Industry & Science Park I	Cabuyao	Laguna	4025	1252	20	80	1250002	40	60	Above 1 billion	30000001024	Exported	Above 1 billion	30000001024	September	29.5	22.5	29.5	22.5			December	16.5	5.5	16.5	5.5					Retail electricity supplier (RES)			Standby generator sets			99			1
060614074	Online survey	Private	Light Industry & Science Park I	Cabuyao	Laguna	4025	226	10	90	2500000	20	80	1 billion and below	300000000	Exported	1 billion and below	100000000	October	30	24	30	24	Yes	75000000	January	24	8	6	8	Yes	25000000		Meralco or electric cooperative						100
060614077	Online survey	Private	Light Industry & Science Park I	Cabuyao	Laguna	4025	1483	12	88	28958623	16	84	1 billion and below	500000000	Both	Above 1 billion	10000000000	May	24	24	24	24	Yes	25000000	February	24	24	24	24	Yes	125000000			Retail electricity supplier (RES)						100				None	No
060702005	Online survey	Private	Calamba Premiere International Park	Calamba	Laguna	4027	37	14	86	700000	20	80	1 billion and below	100000000	Exported	1 billion and below	100000000	June	28	24	28	24	Yes	25000000	February	25	24	25	24	Yes	25000000		Meralco or electric cooperative						100
060702014	Online survey	Private	Calamba Premiere International Park	Calamba	Laguna	4027	78	9	91	1700000	35	65	1 billion and below	100000000	Both	1 billion and below	100000000	November	26	24	26	24	Yes	25000000	December	20	16	20	16	Yes	25000000		Meralco or electric cooperative						100
060702020	Focus group discussion	Private	Calamba Premiere International Park	Calamba	Laguna	4027	502	50	50	4500002	50	50	1 billion and below	100000000	Both	1 billion and below	300000000	October	25.5	22.5	10	22.5			February	20.5	17.5	20.5	17.5				Meralco or electric cooperative						100
060702021	Focus group discussion	Private	Calamba Premiere International Park	Calamba	Laguna	4027	752	33	67	2000002	38	62	1 billion and below	100000000	Exported	1 billion and below	100000000	September	25.5	8.5	25.5	4			October	24.5	9.5	24.5	9.5				Meralco or electric cooperative						100
060702023	Focus group discussion	Private	Calamba Premiere International Park	Calamba	Laguna	4027	502	50	50	3000002	42	58	1 billion and below	100000000	Both	1 billion and below	300000000	July	29.5	22.5	29.5	22.5			December	16.5	17.5	20.5	17.5				Meralco or electric cooperative						100
060702024	Focus group discussion	Private	Calamba Premiere International Park	Calamba	Laguna	4027	502	50	50	2000002	62	38	1 billion and below	100000000	Exported	1 billion and below	100000000	June	29.5	22.5	29.5	22.5			November	16.5	17.5	16.5	17.5				Meralco or electric cooperative						100
060702028	Online survey	Private	Calamba Premiere International Park	Calamba	Laguna	4027	28	15	85	521173	15	85	1 billion and below	100000000	Both	1 billion and below	100000000	August	26	10	26	10	Yes	25000000	January	26	8	26	8	Yes	25000000		Meralco or electric cooperative						100
060702048	Online survey	Private	Calamba Premiere International Park	Calamba	Laguna	4027	4	100	0	360000	100	0	1 billion and below	100000000	Sold domestically	1 billion and below	100000000	October	6	10	6	10	Yes	275000000	February	5	8	4	8	Yes	25000000		Meralco or electric cooperative						100
060702066	Focus group discussion	Private	Calamba Premiere International Park	Calamba	Laguna	4027	502	50	50	2500002	40	60	1 billion and below	100000000	Both	1 billion and below	300000000	August	25.5	10.5	21.5	10.5			January	20.5	7.5	20.5	7.5				Meralco or electric cooperative						100
060702069	Online survey	Private	Calamba Premiere International Park	Calamba	Laguna	4027	83	18	82	2587460	39	61	1 billion and below	300000000	Exported	1 billion and below	300000000	July	30	24	30	24	Yes	25000000	December	20	24	20	24	No			Meralco or electric cooperative						100
060702081	Online survey	Private	Calamba Premiere International Park	Calamba	Laguna	4027	468	6	94	6968899	6	94	1 billion and below	100000000	Exported	1 billion and below	700000000	April	24	12	24	11	Yes	25000000	August	24	8	24	11	Yes	25000000		Meralco or electric cooperative						100
060702084	Online survey	Private	Calamba Premiere International Park	Calamba	Laguna	4027	10	30	70	200000	43	57	1 billion and below	100000000	Exported	1 billion and below	100000000	May	21	10	21	10	Yes	25000000	February	20	8	20	8	Yes	25000000		Meralco or electric cooperative						100
060702086	Online survey	Private	Calamba Premiere International Park	Calamba	Laguna	4027	150	30	70	1800000	10	90	1 billion and below	500000000	Sold domestically	1 billion and below	100000000	July	28	11	28	11	Yes	25000000	December	18	8	18	8	Yes	25000000			Retail electricity supplier (RES)						100				Meralco or electric cooperative	No
060702097	Online survey	Private	Calamba Premiere International Park	Calamba	Laguna	4027	11	45	55	320700	63	37	1 billion and below	100000000	Sold domestically	1 billion and below	100000000	October	24	8	24	8	Yes	25000000	February	21	8	21	8	Yes	25000000		Meralco or electric cooperative						100
060702106	Online survey	Private	Calamba Premiere International Park	Calamba	Laguna	4027	361	6	94	5922733	21	79	1 billion and below	100000000	Both	1 billion and below	300000000	October	30	23	30	24	Yes	25000000	January	26	16	30	24	Yes	25000000		Meralco or electric cooperative						100
060703001	Online survey	Private	Carmelray Industrial Park II	Calamba	Laguna	4027	44	20	80	596000	20	80	1 billion and below	100000000	Exported	1 billion and below	100000000	June	26	13	26	13	Yes	25000000	March	24	8	24	8	Yes	25000000		Meralco or electric cooperative						100
060703002	Online survey	Private	Carmelray Industrial Park II	Calamba	Laguna	4027	150	30	70	2633733	60	40	1 billion and below	100000000	Both	1 billion and below	100000000	September	26	10	26	8	Yes	25000000	December	24	8	24	8	Yes	25000000		Meralco or electric cooperative						100
060703003	Online survey	Private	Carmelray Industrial Park II	Calamba	Laguna	4027	95	43	57	9118493	70	30	1 billion and below	700000000	Sold domestically	1 billion and below	700000000	June	30	24	24	24	Yes	25000000	March	24	24	26	24	Yes	25000000		Meralco or electric cooperative						100
060703016	Online survey	Private	Carmelray Industrial Park II	Calamba	Laguna	4027	2313	2	98	34000000	2	98	1 billion and below	300000000	Exported	Above 1 billion	10000000000	August	31	24	31	24	Yes	25000000	December	21	24	21	24	Yes	25000000			Retail electricity supplier (RES)						100				Meralco or electric cooperative	No
060703022	Online survey	Private	Carmelray Industrial Park II	Calamba	Laguna	4027	344	13	87	3600000	13	87	1 billion and below	300000000	Sold domestically	1 billion and below	500000000	October	26	24	24	24	Yes	25000000	January	18	18	26	18	Yes	25000000		Meralco or electric cooperative						100
060703037	Online survey	Private	Carmelray Industrial Park II	Calamba	Laguna	4027	96	22	78	886632	28	72	1 billion and below	100000000	Exported	1 billion and below	100000000	May	28	24	28	24	Yes	25000000	September	22	16	22	16	Yes	25000000		Meralco or electric cooperative						100
060703043	Online survey	Private	Carmelray Industrial Park II	Calamba	Laguna	4027	112	12	88	3600000	8	92	1 billion and below	100000000	Both	1 billion and below	300000000	May	24	8	24	8	Yes	25000000	December	18	8	18	8	Yes	25000000		Meralco or electric cooperative						100
060703062	Online survey	Private	Carmelray Industrial Park II	Calamba	Laguna	4027	18	22	78	199455	26	74	1 billion and below	100000000	Both	1 billion and below	100000000	May	20	9	20	9	Yes	25000000	January	20	9	20	9	No			Meralco or electric cooperative						100
060703065	Online survey	Private	Carmelray Industrial Park II	Calamba	Laguna	4027	94	27	73	2303628	29	71	1 billion and below	100000000	Both	1 billion and below	300000000	October	27	20	27	20	Yes	25000000	January	23	20	24	20	Yes	25000000		Meralco or electric cooperative						100
060703079	Online survey	Private	Carmelray Industrial Park II	Calamba	Laguna	4027	31	42	58	480312	63	37	1 billion and below	100000000	Both	1 billion and below	100000000	September	26	21	20	7	Yes	25000000	December	15	8	15	7	Yes	25000000		Meralco or electric cooperative						100
060703104	Online survey	Private	Carmelray Industrial Park II	Calamba	Laguna	4027	4343	8	92	159000000	27	73	1 billion and below	700000000	Exported	Above 1 billion	30000001024	May	30	24	30	24	Yes	75000000	December	26	24	26	24	Yes	25000000			Retail electricity supplier (RES)						100				Meralco or electric cooperative	No
060703105	Online survey	Private	Carmelray Industrial Park II	Calamba	Laguna	4027	282	32	68	4900450	40	60	1 billion and below	100000000	Exported	1 billion and below	300000000	September	30	24	30	24	Yes	75000000	December	18	24	24	24	Yes	25000000		Meralco or electric cooperative						100
060703108	Online survey	Private	Carmelray Industrial Park II	Calamba	Laguna	4027	20	20	80	300000	40	60	1 billion and below	100000000	Sold domestically	1 billion and below	100000000	July	26	24	26	24	Yes	25000000	January	26	16	26	16	Yes	25000000		Meralco or electric cooperative						100
060703112	Online survey	Private	Carmelray Industrial Park II	Calamba	Laguna	4027	86	8	92	1200000	60	40	1 billion and below	100000000	Both	1 billion and below	100000000	April	26	12	26	12	Yes	25000000	October	26	8	26	8	Yes	25000000		Meralco or electric cooperative						100
060703113	Online survey	Private	Carmelray Industrial Park II	Calamba	Laguna	4027	767	30	70	18000000	30	70	1 billion and below	500000000	Exported	1 billion and below	700000000	December	31	24	31	24	Yes	75000000	March	31	24	31	24	Yes	75000000			Retail electricity supplier (RES)						100				Meralco or electric cooperative	No
060703114	Online survey	Private	Carmelray Industrial Park II	Calamba	Laguna	4027	137	10	90	3005142	22	78	1 billion and below	100000000	Exported	1 billion and below	100000000	March	26	12	26	24	No		December	26	8	26	8	No		Power plant inside ecozone						100
060705011	Online survey	Private	Filinvest Technology Park Calamba	Calamba	Laguna	4027	14	14	86	103264	23	77	1 billion and below	100000000	Sold domestically	1 billion and below	100000000	November	10	24	10	8	No		March	6	24	6	8	No			Meralco or electric cooperative						100
060705039	Online survey	Private	Filinvest Technology Park Calamba	Calamba	Laguna	4027	10	40	60	74898	31	69	1 billion and below	100000000	Exported	1 billion and below	100000000	March	24	12	24	12	Yes	25000000	January	26	8	26	8	Yes	25000000		Meralco or electric cooperative						100
060705070	Online survey	Private	Filinvest Technology Park Calamba	Calamba	Laguna	4027	71	20	80	1350273	20	80	1 billion and below	100000000	Both	1 billion and below	100000000	March	30	24	30	24	Yes	25000000	December	19	24	19	24	Yes	25000000		Meralco or electric cooperative						100
060705072	Online survey	Private	Filinvest Technology Park Calamba	Calamba	Laguna	4027	10	30	70	120700	50	50	1 billion and below	100000000	Exported	1 billion and below	100000000	November	6	10	6	10	Yes	25000000	January	5	8	5	8	No			Meralco or electric cooperative						100
060705075	Online survey	Private	Filinvest Technology Park Calamba	Calamba	Laguna	4025	10	40	60	274192	32	68	1 billion and below	100000000	Exported	1 billion and below	100000000	December	5	8	0	0	No		May	5	8	0	0	No			Meralco or electric cooperative						100
060715095	Online survey	Private	Light Industry & Science Park II	Calamba	Laguna	4027	69	22	78	1630184	25	75	1 billion and below	100000000	Both	1 billion and below	100000000	November	28	24	28	24	Yes	25000000	May	26	16	26	16	Yes	25000000		Meralco or electric cooperative						100
061509008	Online survey	Private	Greenfield Automotive Park	Santa Rosa	Laguna	4026	38	18	82	630149	32	68	1 billion and below	100000000	Exported	1 billion and below	100000000	August	26	8	26	8	Yes	25000000	January	26	8	26	8	Yes	25000000		Meralco or electric cooperative						100
061509055	Online survey	Private	Greenfield Automotive Park	Santa Rosa	Laguna	4026	8	50	50	135000	70	30	1 billion and below	100000000	Both	1 billion and below	100000000	March	26	10	26	10	Yes	25000000	July	5	8	20	8	No			Meralco or electric cooperative						100
061509090	Online survey	Private	Greenfield Automotive Park	Santa Rosa	Laguna	4024	58	24	76	1204849	37	63	1 billion and below	100000000	Sold domestically	Above 1 billion	10000000000	October	27	16	27	16	Yes	25000000	July	25	16	25	16	Yes	25000000		Meralco or electric cooperative						100
061513057	Online survey	Private	Laguna Technopark SEZ	Santa Rosa	Laguna	4026	1961	8	92	26462212	6	94	1 billion and below	900000000	Both	Above 1 billion	10000000000	October	30	24	30	24	Yes	25000000	April	26	24	26	24	Yes	25000000			Retail electricity supplier (RES)						100				Meralco or electric cooperative	No
061513067	Online survey	Private	Laguna Technopark SEZ	Santa Rosa	Laguna	4026	17	35	65	236090	47	53	1 billion and below	100000000	Exported	1 billion and below	100000000	December	22	10	22	10	Yes	25000000	March	21	8	21	8	Yes	25000000		Meralco or electric cooperative						100
061522010	Online survey	Private	Toyota Sta. Rosa (Laguna) SEZ	Santa Rosa	Laguna	4026	334	11	89	8610000	17	83	1 billion and below	300000000	Both	Above 1 billion	10000000000	October	30	20	30	20	Yes	25000000	April	27	20	27	20	Yes	25000000			Retail electricity supplier (RES)						100				Meralco or electric cooperative	No
071317059	Online survey	Private	MacroAsia Ecozone	Pasay	Metro Manila	1309	20	25	75	1870575	30	70	1 billion and below	100000000	Both	1 billion and below	100000000	March	22	8	22	8	Yes	25000000	December	15	8	20	8	Yes	25000000				Direct from generation company (directly connected to NGCP)						100
080119030	Online survey	Public	Pampanga Economic Zone	Angeles	Pampanga	2009	324	25	75	5474000	43	57	1 billion and below	100000000	Both	1 billion and below	300000000	April	6	12	6	12	Yes	25000000	September	6	8	6	8	Yes	25000000			Retail electricity supplier (RES)						100				None	No
080119031	Online survey	Public	Pampanga Economic Zone	Angeles	Pampanga	2009	75	7	93	1234340	12	88	1 billion and below	100000000	Exported	1 billion and below	100000000	December	25	20	25	20	No		November	6	15	6	15	No			Meralco or electric cooperative						100
080119076	Online survey	Public	Pampanga Economic Zone	Angeles	Pampanga	2009	68	12	88	775000	40	60	1 billion and below	100000000	Exported	1 billion and below	100000000	March	26	10	26	10	Yes	25000000	January	22	8	22	8	Yes	25000000				Direct from generation company (directly connected to NGCP)						100
080119087	Online survey	Public	Pampanga Economic Zone	Angeles	Pampanga	2009	15	100	0	260000	100	0	1 billion and below	100000000	Exported	1 billion and below	100000000	December	26	10	26	10	Yes	25000000	March	26	8	26	8	Yes	25000000		Meralco or electric cooperative						100
080119096	Online survey	Public	Pampanga Economic Zone	Angeles	Pampanga	2009	326	8	92	2600000	15	85	1 billion and below	100000000	Both	1 billion and below	100000000	June	30	12	26	12	Yes	25000000	October	26	8	26	8	Yes	25000000						ANGELES ELECTRIC CORPORATION						100
081121033	Online survey	Private	TECO Industrial Park	Mabalacat	Pampanga	2010	800	6	94	12000000	8	92	1 billion and below	700000000	Exported	1 billion and below	500000000	November	30	21	30	21	Yes	25000000	February	28	15	28	15	Yes	25000000	Power plant inside ecozone						100
081121073	Online survey	Private	TECO Industrial Park	Mabalacat	Pampanga	2010	15	40	60	260000	53	47	1 billion and below	100000000	Exported	1 billion and below	100000000	January	26	8	26	8	No		July	26	8	26	8	No		Power plant inside ecozone						100
[truncated: 1,207 more columns]
