# Supplementary material for: Survey data on energy and fuel use of firms in economic zones in the Philippines
Source: Data Brief. 2021 Nov 26;39:107637. doi: 10.1016/j.dib.2021.107637 (PMC8645435; doi:10.1016/j.dib.2021.107637)
Supplement: Supplementary file 1 — Appendix 1 Anonymized raw data (DIB Energy Ravago et al 2021_Data.csv) Appendix 2 Data dictionary (DIB Energy Ravago et al 2021_Dictionary.txt) Appendix 3 FGD Survey questionnaire (DIB Energy Ravago et al 2021_FGD questionnaire.pdf) Appendix 4 Survey questionnaire (DIB Energy Ravago et al 2021_Survey questionaire.pdf) Appendix 5 General results from the survey (DIB Energy Ravago et al 2021_General results.pdf) [file mmc1.zip › Supplementary Appendix 2 DIB Energy Ravago et al 2021_Dictionary.txt]

position	name	type	varlab
1	locatorid	str9	Unique Locator ID Number
2	source	str22	Source - FGD or Online Survey
3	ecozonetype	float	Ecozone Type - 1 for Private; 2 for Public
4	sIq1_ecozone	str55	Q1 - Ecozone
5	sIq2_city	str11	Q2 - City/Municipality
6	sIq2_prov	str12	Q2 - Province
7	sIq2_zip	int	Q2 - ZIP Code
8	sIq3_person_num	int	Q3 - Number of Personnel
9	sIq4_person_adminsup_perc	byte	Q4 - Percentage of Admin and Support Personnel
10	sIq4_person_prodtech_perc	byte	Q4 - Percentage of Production and Technical Staff
11	sIq5_salary_person_php	long	Q5 - Monthly Salary of Personnel
12	sIq6_salary_adminsup_perc	byte	Q6 - Percentage of Admin and Support Personnel in Total Salary
13	sIq6_salary_prodtech_perc	byte	Q6 - Percentage of Production and Technical Personnel in Total Salary
14	sIq7_bookvalue_php	str19	Q7 - Book Value
15	sIq8q9_bookvalue_php_ave	float	Q8-Q9 - Book Value (Average)
16	sIIq10_domexp	str17	Q10 - Products Sold Domestically or Exported
17	sIIq11_prodsales_php	str19	Q11 - Production Sales in 2018
18	sIIq12q13_prodsales_php_ave	float	Q12-Q13 - Production Sales in 2018 (Average)
19	sIIq14_peakmo	str9	Q14 - Peak Month
20	sIIq15_peakmo_main_day	double	Q15 - Operating Days (Peak Month, Main Production)
21	sIIq16_peakmo_main_hr	double	Q16 - Operating Hours (Peak Month, Main Production)
22	sIIq17_peakmo_aux_day	double	Q17 - Operating Days (Peak Month, Auxiliary)
23	sIIq18_peakmo_aux_hr	double	Q18 - Operating Hours (Peak Month, Auxiliary)
24	sIIq19_peakmo_distdel	str3	Q19 - Distribution and Delivery Expense (Peak Month)
25	sIIq20_peakmo_distdelexp_php	float	Q20 - Distribution and Delivery Expense in PHP (Peak, Average)
26	sIIq21_lowmo	str9	Q21 - Low Month
27	sIIq22_lowmo_main_day	double	Q22 - Operating Days (Low Month, Main Production)
28	sIIq23_lowmo_main_hr	double	Q23 - Operating Hours (Low Month, Main Production)
29	sIIq24_lowmo_aux_day	double	Q24 - Operating Days (Low Month, Auxiliary)
30	sIIq25_lowmo_aux_hr	double	Q25 - Operating Hours (Low Month, Auxiliary)
31	sIIq26_lowmo_distdel	str3	Q26 - Distribution and Delivery Expense (Low Month)
32	sIIq27_lowmo_distdelexp_php	float	Q27 - Distribution and Delivery Expense in PHP (Low, Average)
33	sIIIq28_elecsour_pplant	str26	Q28 - Electricity Sources - Power Plant Inside Ecozone
34	sIIIq28_elecsour_coop	str31	Q28 - Electricity Sources - Meralco or Electric Cooperative
35	sIIIq28_elecsour_res	str33	Q28 - Electricity Sources - Retail Electricity Supplier (RES)
36	sIIIq28_elecsour_genco	str59	Q28 - Electricity Sources - Direct from Generation Company
37	sIIIq28_elecsour_selfgen	str15	Q28 - Electricity Sources - Self-generation
38	sIIIq28_elecsour_other	str36	Q28 - Electricity Sources - Others
39	sIIIq29_elecsour_pplant_perc	byte	Q29 - Percentage of Electricity Source - Power Plant Inside Ecozone
40	sIIIq29_elecsour_coop_perc	byte	Q29 - Percentage of Electricity Source - Meralco or Electric Cooperative
41	sIIIq29_elecsour_res_perc	byte	Q29 - Percentage of Electricity Source - Retail Electricity Supplier (RES)
42	sIIIq29_elecsour_genco_perc	byte	Q29 - Percentage of Electricity Source - Direct from Generation Company
43	sIIIq29_elecsour_selfgen_perc	byte	Q29 - Percentage of Electricity Source - Self-generation
44	sIIIq29_elecsour_other_perc	byte	Q29 - Percentage of Electricity Source - Others
45	sIIIq30_sourcebefres	str31	Q30 - Electricity Source Before Switching to RES
46	sIIIq31_switchres	str3	Q31 - Switched Retailer After Switching to RES
47	sIIIq32_switchres_freq	byte	Q32 - Number of Times Switched RES
48	sIIIq33_selfgen_biodie	byte	Q33 - Self-generation Fuel - Biodiesel
49	sIIIq33_selfgen_bunker	byte	Q33 - Self-generation Fuel - Bunker
50	sIIIq33_selfgen_coal	byte	Q33 - Self-generation Fuel - Coal
51	sIIIq33_selfgen_diesel	str6	Q33 - Self-generation Fuel - Diesel
52	sIIIq33_selfgen_gaso	byte	Q33 - Self-generation Fuel - Gasoline
53	sIIIq33_selfgen_kero	byte	Q33 - Self-generation Fuel - Kerosene
54	sIIIq33_selfgen_lpg	byte	Q33 - Self-generation Fuel - LPG
55	sIIIq33_selfgen_natgas	byte	Q33 - Self-generation Fuel - Natural Gas
56	sIIIq33_selfgen_prop	byte	Q33 - Self-generation Fuel - Propane
57	sIIIq33_selfgen_solar	str5	Q33 - Self-generation Fuel - Solar
58	sIIIq33_selfgen_wind	byte	Q33 - Self-generation Fuel - Wind
59	sIIIq33_selfgen_other	str1	Q33 - Self-generation Fuel - Others
60	sIIIq34_backup	str3	Q34 - With Back-up Generation
61	sIIIq35_backup__biodie	str9	Q35 - Back-up Generation Fuel - Biodiesel
62	sIIIq35_backup__bunker	byte	Q35 - Back-up Generation Fuel - Bunker
63	sIIIq35_backup__coal	byte	Q35 - Back-up Generation Fuel - Coal
64	sIIIq35_backup__diesel	str6	Q35 - Back-up Generation Fuel - Diesel
65	sIIIq35_backup__gaso	str8	Q35 - Back-up Generation Fuel - Gasoline
66	sIIIq35_backup__kero	byte	Q35 - Back-up Generation Fuel - Kerosene
67	sIIIq35_backup__lpg	byte	Q35 - Back-up Generation Fuel - LPG
68	sIIIq35_backup__natgas	byte	Q35 - Back-up Generation Fuel - Natural Gas
69	sIIIq35_backup__prop	byte	Q35 - Back-up Generation Fuel - Propane
70	sIIIq35_backup__solar	byte	Q35 - Back-up Generation Fuel - Solar
71	sIIIq35_backup__wind	byte	Q35 - Back-up Generation Fuel - Wind
72	sIIIq35_backup__other	str29	Q35 - Back-up Generation Fuel - Others
73	sIIIq36_elec_main_aircon	str16	Q36 - Process in Main Production that Use Electricity - Air Conditioning
74	sIIIq36_elec_main_airgas	str40	Q36 - Process in Main Production that Use Electricity - Air/Gas Mixing
75	sIIIq36_elec_main_baking	str6	Q36 - Process in Main Production that Use Electricity - Baking
76	sIIIq36_elec_main_boiler	str50	Q36 - Process in Main Production that Use Electricity - Boiler Operation
77	sIIIq36_elec_main_burn	str7	Q36 - Process in Main Production that Use Electricity - Burning
78	sIIIq36_elec_main_curing	str52	Q36 - Process in Main Production that Use Electricity - Curing
79	sIIIq36_elec_main_diecast	str27	Q36 - Process in Main Production that Use Electricity - Die Casting or Wire Bond
80	sIIIq36_elec_main_dry	str84	Q36 - Process in Main Production that Use Electricity - Drying or Annealing
81	sIIIq36_elec_main_engload	str29	Q36 - Process in Main Production that Use Electricity - Engine Loading or Prep
82	sIIIq36_elec_main_fabri	str11	Q36 - Process in Main Production that Use Electricity - Fabrication
83	sIIIq36_elec_main_fork	str18	Q36 - Process in Main Production that Use Electricity - Forklift Operation
84	sIIIq36_elec_main_heat	str14	Q36 - Process in Main Production that Use Electricity - Heat Treatment
85	sIIIq36_elec_main_ice	str10	Q36 - Process in Main Production that Use Electricity - Ice Making
86	sIIIq36_elec_main_impreg	str12	Q36 - Process in Main Production that Use Electricity - Impregnation
87	sIIIq36_elec_main_machinj	str28	Q36 - Process in Main Production that Use Electricity - Machine Inject or Mold
88	sIIIq36_elec_main_melt	str22	Q36 - Process in Main Production that Use Electricity - Melting or Pre-melting
89	sIIIq36_elec_main_metal	str32	Q36 - Process in Main Production that Use Electricity - Metal Treatment or Pre
90	sIIIq36_elec_main_paint	str8	Q36 - Process in Main Production that Use Electricity - Painting
91	sIIIq36_elec_main_power	str16	Q36 - Process in Main Production that Use Electricity - Power Generation
92	sIIIq36_elec_main_smelt	str8	Q36 - Process in Main Production that Use Electricity - Smelting
93	sIIIq36_elec_main_standby	str35	Q36 - Process in Main Production that Use Electricity - Standby or Back-up Power
94	sIIIq36_elec_main_steel	str13	Q36 - Process in Main Production that Use Electricity - Steel Cutting
95	sIIIq36_elec_main_thermoxi	byte	Q36 - Process in Main Production that Use Electricity - Thermal Oxidaation
96	sIIIq36_elec_main_transpo	str74	Q36 - Process in Main Production that Use Electricity - Transportation and Log
97	sIIIq36_elec_main_weld	str7	Q36 - Process in Main Production that Use Electricity - Welding
98	sIIIq36_elec_main_stamp	str8	Q36 - Process in Main Production that Use Electricity - Stamping
99	sIIIq36_elec_main_aircomp	str27	Q36 - Process in Main Production that Use Electricity - Air Compression / Vacuum
100	sIIIq36_elec_main_other	str71	Q36 - Process in Main Production that Use Electricity - Others
101	sIIIq37_elecconskwh	str17	Q37 - Electricity Consumption in kWh
102	sIIIq38q39_elecconskwh_ave	float	Q38-Q39 - Electricity Consumption in kWh (Average)
103	sIIIq40_elecconsphp	str19	Q40 - Electricity Expenditure in PHP
104	sIIIq41q42_elecconsphp_ave	float	Q41-Q42 - Electricity Expenditure in PHP (Average)
105	sIIIq43_elecratephp	float	Q43 - Electricity Rate in PHP/kWh (Average)
106	sIIIq44_waterconscum	str16	Q44 - Water Consumption in cu.m.
107	sIIIq45q46_waterconscum_ave	float	Q45-Q46 - Water Consumption in cu.m. (Average)
108	sIIIq47_waterconsphp	str17	Q47 - Water Expenditure in PHP
109	sIIIq48q49_waterconsphp_ave	float	Q48-Q49 - Water Expenditure in PHP (Average)
110	sIIIq50_waterratephp	float	Q50 - Water Rate in PHP/cu.m. (Average)
111	sIIIq51_switchconsiprice	byte	Q51 - Consideration in Switching Electricity Provider - Price
112	sIIIq51_switchconsisupply	byte	Q51 - Consideration in Switching Electricity Provider - Supply and Stability
113	sIIIq51_switchconsisafe	byte	Q51 - Consideration in Switching Electricity Provider - Safety and Security
114	sIIIq51_switchconsienvi	byte	Q51 - Consideration in Switching Electricity Provider - Environment
115	sIIIq52_pezaparti	str3	Q52 - Participated in PEZA Activities
116	sIIIq53_peza_awareenms	str3	Q53 - Awareness of PEZA Activities - Energy Management Systems (EnMS) Standards
117	sIIIq53_peza_awaresysopti	str3	Q53 - Awareness of PEZA Activities - System Optimization (SO) for Steam, Compres
118	sIIIq53_peza_awarefinan	str3	Q53 - Awareness of PEZA Activities - Financial Opportunities for Energy Efficien
119	sIIIq54_reduc_meas	str3	Q54 - Energy Conservation Measures
120	sIIIq55_reduc_meas_solar	str23	Q55 - Energy Conservation Measures - Installing Solar Panels
121	sIIIq55_reduc_meas_invert	str35	Q55 - Energy Conservation Measures - Using Inverter-type Air Conditioners
122	sIIIq55_reduc_meas_led	str23	Q55 - Energy Conservation Measures - Installing LED Lighting
123	sIIIq55_reduc_meas_other	str215	Q55 - Energy Conservation Measures - Others
124	sIIIq56_reason_noimple_lackfund	byte	Q56 - Reason for Not Implementing Conservation Measures - Lack of Understanding
125	sIIIq56_reason_noimple_lackknow	byte	Q56 - Reason for Not Implementing Conservation Measures - Lack of Tech Know
126	sIIIq56_reason_noimple_lackres	byte	Q56 - Reason for Not Implementing Conservation Measures - Lack of Resources
127	sIIIq56_reason_noimple_notprio	byte	Q56 - Reason for Not Implementing Conservation Measures - Not a Priority
128	sIIIq56_reason_noimple_noeffect	byte	Q56 - Reason for Not Implementing Conservation Measures - No Perceived Effect
129	sIVq57_fueluse	float	Q57 - Fuel Use (at least one fuel)
130	sIVq58_fuelmix_biodiesel	byte	Q58 - Share of Biodiesel in Production Fuel Mix
131	sIVq58_fuelmix_bunker	byte	Q58 - Share of Bunker in Production Fuel Mix
132	sIVq58_fuelmix_coal	byte	Q58 - Share of Coal in Production Fuel Mix
133	sIVq58_fuelmix_diesel	byte	Q58 - Share of Diesel in Production Fuel Mix
134	sIVq58_fuelmix_electricity	byte	Q58 - Share of Electricity in Production Fuel Mix
135	sIVq58_fuelmix_gasoline	byte	Q58 - Share of Gasoline in Production Fuel Mix
136	sIVq58_fuelmix_kerosene	byte	Q58 - Share of Kerosene in Production Fuel Mix
137	sIVq58_fuelmix_lpg	byte	Q58 - Share of LPG in Production Fuel Mix
138	sIVq58_fuelmix_natgas	byte	Q58 - Share of Natural Gas in Production Fuel Mix
139	sIVq58_fuelmix_propane	byte	Q58 - Share of Propane in Production Fuel Mix
140	sIVq58_fuelmix_other1	byte	Q58 - Share of Other Fuel (1) in Production Fuel Mix
141	sIVq58_fuelmix_other2	byte	Q58 - Share of Other Fuel (2) in Production Fuel Mix
142	sIVq58_fuelmix_other3	byte	Q58 - Share of Other Fuel (3) in Production Fuel Mix
143	sIVq59_biodie_use	str2	Q59 - Use of Biodiesel
144	sIVq60_biodie_impor	byte	Q60 - Importance of Biodiesel
145	sIVq61_biodie_airgas	byte	Q61 - Biodiesel - Process in Production that Use Fuel - Air/Gas Mixing
146	sIVq61_biodie_baking	byte	Q61 - Biodiesel - Process in Production that Use Fuel - Baking
147	sIVq61_biodie_boiler	byte	Q61 - Biodiesel - Process in Production that Use Fuel - Boiler Operation
148	sIVq61_biodie_burn	byte	Q61 - Biodiesel - Process in Production that Use Fuel - Burning
149	sIVq61_biodie_curing	byte	Q61 - Biodiesel - Process in Production that Use Fuel - Curing
150	sIVq61_biodie_diecast	byte	Q61 - Biodiesel - Process in Production that Use Fuel - Die Casting or Wire Bond
151	sIVq61_biodie_dry	byte	Q61 - Biodiesel - Process in Production that Use Fuel - Drying or Annealing
152	sIVq61_biodie_engload	byte	Q61 - Biodiesel - Process in Production that Use Fuel - Engine Loading or Prepar
153	sIVq61_biodie_fabri	byte	Q61 - Biodiesel - Process in Production that Use Fuel - Fabrication
154	sIVq61_biodie_fork	byte	Q61 - Biodiesel - Process in Production that Use Fuel - Forklift Operation
155	sIVq61_biodie_heat	byte	Q61 - Biodiesel - Process in Production that Use Fuel - Heat Treatment
156	sIVq61_biodie_ice	byte	Q61 - Biodiesel - Process in Production that Use Fuel - Ice Making
157	sIVq61_biodie_impreg	byte	Q61 - Biodiesel - Process in Production that Use Fuel - Impregnation
158	sIVq61_biodie_machinj	byte	Q61 - Biodiesel - Process in Production that Use Fuel - Machine Injection or Mol
159	sIVq61_biodie_melt	byte	Q61 - Biodiesel - Process in Production that Use Fuel - Melting or Pre-melting
160	sIVq61_biodie_metal	byte	Q61 - Biodiesel - Process in Production that Use Fuel - Metal Treatment or Pre-t
161	sIVq61_biodie_paint	byte	Q61 - Biodiesel - Process in Production that Use Fuel - Painting
162	sIVq61_biodie_smelt	byte	Q61 - Biodiesel - Process in Production that Use Fuel - Smelting
163	sIVq61_biodie_steel	byte	Q61 - Biodiesel - Process in Production that Use Fuel - Steel Cutting
164	sIVq61_biodie_thermoxi	byte	Q61 - Biodiesel - Process in Production that Use Fuel - Thermal Oxidaation
165	sIVq61_biodie_transpo	byte	Q61 - Biodiesel - Process in Production that Use Fuel - Transportation and Logis
166	sIVq61_biodie_weld	byte	Q61 - Biodiesel - Process in Production that Use Fuel - Welding
167	sIVq61_biodie_stamp	byte	Q61 - Biodiesel - Process in Production that Use Fuel - Stamping
168	sIVq61_biodie_aircomp	byte	Q61 - Biodiesel - Process in Production that Use Fuel - Air Compression / Vacuum
169	sIVq61_biodie_other	byte	Q61 - Biodiesel - Process in Production that Use Fuel - Others
170	sIVq62_biodie_cons_lit_airgas	byte	Q62 - Biodiesel - Consumption per Process in Liters per Day - Air/Gas Mixing
171	sIVq62_biodie_cons_lit_baking	byte	Q62 - Biodiesel - Consumption per Process in Liters per Day - Baking
172	sIVq62_biodie_cons_lit_boiler	byte	Q62 - Biodiesel - Consumption per Process in Liters per Day - Boiler Operation
173	sIVq62_biodie_cons_lit_burn	byte	Q62 - Biodiesel - Consumption per Process in Liters per Day - Burning
174	sIVq62_biodie_cons_lit_curing	byte	Q62 - Biodiesel - Consumption per Process in Liters per Day - Curing
175	sIVq62_biodie_cons_lit_diecast	byte	Q62 - Biodiesel - Consumption per Process in Liters per Day - Die Casting or Wir
176	sIVq62_biodie_cons_lit_dry	byte	Q62 - Biodiesel - Consumption per Process in Liters per Day - Drying or Annealin
177	sIVq62_biodie_cons_lit_engload	byte	Q62 - Biodiesel - Consumption per Process in Liters per Day - Engine Loading or
178	sIVq62_biodie_cons_lit_fabri	byte	Q62 - Biodiesel - Consumption per Process in Liters per Day - Fabrication
179	sIVq62_biodie_cons_lit_fork	byte	Q62 - Biodiesel - Consumption per Process in Liters per Day - Forklift Operation
180	sIVq62_biodie_cons_lit_heat	byte	Q62 - Biodiesel - Consumption per Process in Liters per Day - Heat Treatment
181	sIVq62_biodie_cons_lit_ice	byte	Q62 - Biodiesel - Consumption per Process in Liters per Day - Ice Making
182	sIVq62_biodie_cons_lit_impreg	byte	Q62 - Biodiesel - Consumption per Process in Liters per Day - Impregnation
183	sIVq62_biodie_cons_lit_machinj	byte	Q62 - Biodiesel - Consumption per Process in Liters per Day - Machine Injection
184	sIVq62_biodie_cons_lit_melt	byte	Q62 - Biodiesel - Consumption per Process in Liters per Day - Melting or Pre-mel
185	sIVq62_biodie_cons_lit_metal	byte	Q62 - Biodiesel - Consumption per Process in Liters per Day - Metal Treatment or
186	sIVq62_biodie_cons_lit_paint	byte	Q62 - Biodiesel - Consumption per Process in Liters per Day - Painting
187	sIVq62_biodie_cons_lit_smelt	byte	Q62 - Biodiesel - Consumption per Process in Liters per Day - Smelting
188	sIVq62_biodie_cons_lit_weld	byte	Q62 - Biodiesel - Consumption per Process in Liters per Day - Welding
189	sIVq62_biodie_cons_lit_stamp	byte	Q62 - Biodiesel - Consumption per Process in Liters per Day - Stamping
190	sIVq62_biodie_cons_lit_aircomp	byte	Q62 - Biodiesel - Consumption per Process in Liters per Day - Air Compression /
191	sIVq62_biodie_cons_lit_steel	byte	Q62 - Biodiesel - Consumption per Process in Liters per Day - Steel Cutting
192	sIVq62_biodie_cons_lit_thermoxi	byte	Q62 - Biodiesel - Consumption per Process in Liters per Day - Thermal Oxidaation
193	sIVq62_biodie_cons_lit_transpo	byte	Q62 - Biodiesel - Consumption per Process in Liters per Day - Transportation and
194	sIVq62_biodie_cons_lit_other	byte	Q62 - Biodiesel - Consumption per Process in Liters per Day - Others
195	sIVq63_biodie_exp_php_airgas	byte	Q63 - Biodiesel - Expenditure per Process in Pesos per Month - Air/Gas Mixing
196	sIVq63_biodie_exp_php_baking	byte	Q63 - Biodiesel - Expenditure per Process in Pesos per Month - Baking
197	sIVq63_biodie_exp_php_boiler	byte	Q63 - Biodiesel - Expenditure per Process in Pesos per Month - Boiler Operation
198	sIVq63_biodie_exp_php_burn	byte	Q63 - Biodiesel - Expenditure per Process in Pesos per Month - Burning
199	sIVq63_biodie_exp_php_curing	byte	Q63 - Biodiesel - Expenditure per Process in Pesos per Month - Curing
200	sIVq63_biodie_exp_php_diecast	byte	Q63 - Biodiesel - Expenditure per Process in Pesos per Month - Die Casting or Wi
201	sIVq63_biodie_exp_php_dry	byte	Q63 - Biodiesel - Expenditure per Process in Pesos per Month - Drying or Anneali
202	sIVq63_biodie_exp_php_engload	byte	Q63 - Biodiesel - Expenditure per Process in Pesos per Month - Engine Loading or
203	sIVq63_biodie_exp_php_fabri	byte	Q63 - Biodiesel - Expenditure per Process in Pesos per Month - Fabrication
204	sIVq63_biodie_exp_php_fork	byte	Q63 - Biodiesel - Expenditure per Process in Pesos per Month - Forklift Operatio
205	sIVq63_biodie_exp_php_heat	byte	Q63 - Biodiesel - Expenditure per Process in Pesos per Month - Heat Treatment
206	sIVq63_biodie_exp_php_ice	byte	Q63 - Biodiesel - Expenditure per Process in Pesos per Month - Ice Making
207	sIVq63_biodie_exp_php_impreg	byte	Q63 - Biodiesel - Expenditure per Process in Pesos per Month - Impregnation
208	sIVq63_biodie_exp_php_machinj	byte	Q63 - Biodiesel - Expenditure per Process in Pesos per Month - Machine Injection
209	sIVq63_biodie_exp_php_melt	byte	Q63 - Biodiesel - Expenditure per Process in Pesos per Month - Melting or Pre-me
210	sIVq63_biodie_exp_php_metal	byte	Q63 - Biodiesel - Expenditure per Process in Pesos per Month - Metal Treatment o
211	sIVq63_biodie_exp_php_paint	byte	Q63 - Biodiesel - Expenditure per Process in Pesos per Month - Painting
212	sIVq63_biodie_exp_php_smelt	byte	Q63 - Biodiesel - Expenditure per Process in Pesos per Month - Smelting
213	sIVq63_biodie_exp_php_weld	byte	Q63 - Biodiesel - Expenditure per Process in Pesos per Month - Welding
214	sIVq63_biodie_exp_php_stamp	byte	Q63 - Biodiesel - Expenditure per Process in Pesos per Month - Stamping
215	sIVq63_biodie_exp_php_aircomp	byte	Q63 - Biodiesel - Expenditure per Process in Pesos per Month - Air Compression /
216	sIVq63_biodie_exp_php_steel	byte	Q63 - Biodiesel - Expenditure per Process in Pesos per Month - Steel Cutting
217	sIVq63_biodie_exp_php_thermoxi	byte	Q63 - Biodiesel - Expenditure per Process in Pesos per Month - Thermal Oxidaatio
218	sIVq63_biodie_exp_php_transpo	byte	Q63 - Biodiesel - Expenditure per Process in Pesos per Month - Transportation an
219	sIVq63_biodie_exp_php_other	byte	Q63 - Biodiesel - Expenditure per Process in Pesos per Month - Others
220	sIVq64_biodie_procmode	byte	Q64 - Biodiesel - Mode of Procuring Fuel
221	sIVq64_biodie_procmode_other	byte	Q64 - Biodiesel - Other Mode of Procuring Fuel
222	sIVq65_bunker_use	str2	Q65 - Use of Bunker
223	sIVq66_bunker_impor	byte	Q66 - Importance of Bunker
224	sIVq67_bunker_airgas	byte	Q67 - Bunker - Process in Production that Use Fuel - Air/Gas Mixing
225	sIVq67_bunker_baking	byte	Q67 - Bunker - Process in Production that Use Fuel - Baking
226	sIVq67_bunker_boiler	byte	Q67 - Bunker - Process in Production that Use Fuel - Boiler Operation
227	sIVq67_bunker_burn	byte	Q67 - Bunker - Process in Production that Use Fuel - Burning
228	sIVq67_bunker_curing	byte	Q67 - Bunker - Process in Production that Use Fuel - Curing
229	sIVq67_bunker_diecast	byte	Q67 - Bunker - Process in Production that Use Fuel - Die Casting or Wire Bonding
230	sIVq67_bunker_dry	byte	Q67 - Bunker - Process in Production that Use Fuel - Drying or Annealing
231	sIVq67_bunker_engload	byte	Q67 - Bunker - Process in Production that Use Fuel - Engine Loading or Preparati
232	sIVq67_bunker_fabri	byte	Q67 - Bunker - Process in Production that Use Fuel - Fabrication
233	sIVq67_bunker_fork	byte	Q67 - Bunker - Process in Production that Use Fuel - Forklift Operation
234	sIVq67_bunker_heat	byte	Q67 - Bunker - Process in Production that Use Fuel - Heat Treatment
235	sIVq67_bunker_ice	byte	Q67 - Bunker - Process in Production that Use Fuel - Ice Making
236	sIVq67_bunker_impreg	byte	Q67 - Bunker - Process in Production that Use Fuel - Impregnation
237	sIVq67_bunker_machinj	byte	Q67 - Bunker - Process in Production that Use Fuel - Machine Injection or Moldin
238	sIVq67_bunker_melt	byte	Q67 - Bunker - Process in Production that Use Fuel - Melting or Pre-melting
239	sIVq67_bunker_metal	byte	Q67 - Bunker - Process in Production that Use Fuel - Metal Treatment or Pre-trea
240	sIVq67_bunker_paint	byte	Q67 - Bunker - Process in Production that Use Fuel - Painting
241	sIVq67_bunker_smelt	byte	Q67 - Bunker - Process in Production that Use Fuel - Smelting
242	sIVq67_bunker_steel	byte	Q67 - Bunker - Process in Production that Use Fuel - Steel Cutting
243	sIVq67_bunker_thermoxi	byte	Q67 - Bunker - Process in Production that Use Fuel - Thermal Oxidaation
244	sIVq67_bunker_transpo	byte	Q67 - Bunker - Process in Production that Use Fuel - Transportation and Logistic
245	sIVq67_bunker_weld	byte	Q67 - Bunker - Process in Production that Use Fuel - Welding
246	sIVq67_bunker_stamp	byte	Q67 - Bunker - Process in Production that Use Fuel - Stamping
247	sIVq67_bunker_aircomp	byte	Q67 - Bunker - Process in Production that Use Fuel - Air Compression / Vacuuming
248	sIVq67_bunker_other	byte	Q67 - Bunker - Process in Production that Use Fuel - Others
249	sIVq68_bunker_cons_lit_airgas	byte	Q68 - Bunker - Consumption per Process in Liters per Day - Air/Gas Mixing
250	sIVq68_bunker_cons_lit_baking	byte	Q68 - Bunker - Consumption per Process in Liters per Day - Baking
251	sIVq68_bunker_cons_lit_boiler	byte	Q68 - Bunker - Consumption per Process in Liters per Day - Boiler Operation
252	sIVq68_bunker_cons_lit_burn	byte	Q68 - Bunker - Consumption per Process in Liters per Day - Burning
253	sIVq68_bunker_cons_lit_curing	byte	Q68 - Bunker - Consumption per Process in Liters per Day - Curing
254	sIVq68_bunker_cons_lit_diecast	byte	Q68 - Bunker - Consumption per Process in Liters per Day - Die Casting or Wire B
255	sIVq68_bunker_cons_lit_dry	byte	Q68 - Bunker - Consumption per Process in Liters per Day - Drying or Annealing
256	sIVq68_bunker_cons_lit_engload	byte	Q68 - Bunker - Consumption per Process in Liters per Day - Engine Loading or Pre
257	sIVq68_bunker_cons_lit_fabri	byte	Q68 - Bunker - Consumption per Process in Liters per Day - Fabrication
258	sIVq68_bunker_cons_lit_fork	byte	Q68 - Bunker - Consumption per Process in Liters per Day - Forklift Operation
259	sIVq68_bunker_cons_lit_heat	byte	Q68 - Bunker - Consumption per Process in Liters per Day - Heat Treatment
260	sIVq68_bunker_cons_lit_ice	byte	Q68 - Bunker - Consumption per Process in Liters per Day - Ice Making
261	sIVq68_bunker_cons_lit_impreg	byte	Q68 - Bunker - Consumption per Process in Liters per Day - Impregnation
262	sIVq68_bunker_cons_lit_machinj	byte	Q68 - Bunker - Consumption per Process in Liters per Day - Machine Injection or
263	sIVq68_bunker_cons_lit_melt	byte	Q68 - Bunker - Consumption per Process in Liters per Day - Melting or Pre-meltin
264	sIVq68_bunker_cons_lit_metal	byte	Q68 - Bunker - Consumption per Process in Liters per Day - Metal Treatment or Pr
265	sIVq68_bunker_cons_lit_paint	byte	Q68 - Bunker - Consumption per Process in Liters per Day - Painting
266	sIVq68_bunker_cons_lit_smelt	byte	Q68 - Bunker - Consumption per Process in Liters per Day - Smelting
267	sIVq68_bunker_cons_lit_weld	byte	Q68 - Bunker - Consumption per Process in Liters per Day - Welding
268	sIVq68_bunker_cons_lit_stamp	byte	Q68 - Bunker - Consumption per Process in Liters per Day - Stamping
269	sIVq68_bunker_cons_lit_aircomp	byte	Q68 - Bunker - Consumption per Process in Liters per Day - Air Compression / Vac
270	sIVq68_bunker_cons_lit_steel	byte	Q68 - Bunker - Consumption per Process in Liters per Day - Steel Cutting
271	sIVq68_bunker_cons_lit_thermoxi	byte	Q68 - Bunker - Consumption per Process in Liters per Day - Thermal Oxidaation
272	sIVq68_bunker_cons_lit_transpo	byte	Q68 - Bunker - Consumption per Process in Liters per Day - Transportation and Lo
273	sIVq68_bunker_cons_lit_other	byte	Q68 - Bunker - Consumption per Process in Liters per Day - Others
274	sIVq69_bunker_exp_php_airgas	byte	Q69 - Bunker - Expenditure per Process in Pesos per Month - Air/Gas Mixing
275	sIVq69_bunker_exp_php_baking	byte	Q69 - Bunker - Expenditure per Process in Pesos per Month - Baking
276	sIVq69_bunker_exp_php_boiler	byte	Q69 - Bunker - Expenditure per Process in Pesos per Month - Boiler Operation
277	sIVq69_bunker_exp_php_burn	byte	Q69 - Bunker - Expenditure per Process in Pesos per Month - Burning
278	sIVq69_bunker_exp_php_curing	byte	Q69 - Bunker - Expenditure per Process in Pesos per Month - Curing
279	sIVq69_bunker_exp_php_diecast	byte	Q69 - Bunker - Expenditure per Process in Pesos per Month - Die Casting or Wire
280	sIVq69_bunker_exp_php_dry	byte	Q69 - Bunker - Expenditure per Process in Pesos per Month - Drying or Annealing
281	sIVq69_bunker_exp_php_engload	byte	Q69 - Bunker - Expenditure per Process in Pesos per Month - Engine Loading or Pr
282	sIVq69_bunker_exp_php_fabri	byte	Q69 - Bunker - Expenditure per Process in Pesos per Month - Fabrication
283	sIVq69_bunker_exp_php_fork	byte	Q69 - Bunker - Expenditure per Process in Pesos per Month - Forklift Operation
284	sIVq69_bunker_exp_php_heat	byte	Q69 - Bunker - Expenditure per Process in Pesos per Month - Heat Treatment
285	sIVq69_bunker_exp_php_ice	byte	Q69 - Bunker - Expenditure per Process in Pesos per Month - Ice Making
286	sIVq69_bunker_exp_php_impreg	byte	Q69 - Bunker - Expenditure per Process in Pesos per Month - Impregnation
287	sIVq69_bunker_exp_php_machinj	byte	Q69 - Bunker - Expenditure per Process in Pesos per Month - Machine Injection or
288	sIVq69_bunker_exp_php_melt	byte	Q69 - Bunker - Expenditure per Process in Pesos per Month - Melting or Pre-melti
289	sIVq69_bunker_exp_php_metal	byte	Q69 - Bunker - Expenditure per Process in Pesos per Month - Metal Treatment or P
290	sIVq69_bunker_exp_php_paint	byte	Q69 - Bunker - Expenditure per Process in Pesos per Month - Painting
291	sIVq69_bunker_exp_php_smelt	byte	Q69 - Bunker - Expenditure per Process in Pesos per Month - Smelting
292	sIVq69_bunker_exp_php_weld	byte	Q69 - Bunker - Expenditure per Process in Pesos per Month - Welding
293	sIVq69_bunker_exp_php_stamp	byte	Q69 - Bunker - Expenditure per Process in Pesos per Month - Stamping
294	sIVq69_bunker_exp_php_aircomp	byte	Q69 - Bunker - Expenditure per Process in Pesos per Month - Air Compression / Va
295	sIVq69_bunker_exp_php_steel	byte	Q69 - Bunker - Expenditure per Process in Pesos per Month - Steel Cutting
296	sIVq69_bunker_exp_php_thermoxi	byte	Q69 - Bunker - Expenditure per Process in Pesos per Month - Thermal Oxidaation
297	sIVq69_bunker_exp_php_transpo	byte	Q69 - Bunker - Expenditure per Process in Pesos per Month - Transportation and L
298	sIVq69_bunker_exp_php_other	byte	Q69 - Bunker - Expenditure per Process in Pesos per Month - Others
299	sIVq70_bunker_procmode	byte	Q70 - Bunker - Mode of Procuring Fuel
300	sIVq70_bunker_procmode_other	byte	Q70 - Bunker - Other Mode of Procuring Fuel
301	sIVq71_coal_use	str2	Q71 - Use of Coal
302	sIVq72_coal_impor	byte	Q72 - Importance of Coal
303	sIVq73_coal_airgas	byte	Q73 - Coal - Process in Production that Use Fuel - Air/Gas Mixing
304	sIVq73_coal_baking	byte	Q73 - Coal - Process in Production that Use Fuel - Baking
305	sIVq73_coal_boiler	byte	Q73 - Coal - Process in Production that Use Fuel - Boiler Operation
306	sIVq73_coal_burn	byte	Q73 - Coal - Process in Production that Use Fuel - Burning
307	sIVq73_coal_curing	byte	Q73 - Coal - Process in Production that Use Fuel - Curing
308	sIVq73_coal_diecast	byte	Q73 - Coal - Process in Production that Use Fuel - Die Casting or Wire Bonding
309	sIVq73_coal_dry	byte	Q73 - Coal - Process in Production that Use Fuel - Drying or Annealing
310	sIVq73_coal_engload	byte	Q73 - Coal - Process in Production that Use Fuel - Engine Loading or Preparation
311	sIVq73_coal_fabri	byte	Q73 - Coal - Process in Production that Use Fuel - Fabrication
312	sIVq73_coal_fork	byte	Q73 - Coal - Process in Production that Use Fuel - Forklift Operation
313	sIVq73_coal_heat	byte	Q73 - Coal - Process in Production that Use Fuel - Heat Treatment
314	sIVq73_coal_ice	byte	Q73 - Coal - Process in Production that Use Fuel - Ice Making
315	sIVq73_coal_impreg	byte	Q73 - Coal - Process in Production that Use Fuel - Impregnation
316	sIVq73_coal_machinj	byte	Q73 - Coal - Process in Production that Use Fuel - Machine Injection or Molding
317	sIVq73_coal_melt	byte	Q73 - Coal - Process in Production that Use Fuel - Melting or Pre-melting
318	sIVq73_coal_metal	byte	Q73 - Coal - Process in Production that Use Fuel - Metal Treatment or Pre-treatm
319	sIVq73_coal_paint	byte	Q73 - Coal - Process in Production that Use Fuel - Painting
320	sIVq73_coal_smelt	byte	Q73 - Coal - Process in Production that Use Fuel - Smelting
321	sIVq73_coal_steel	byte	Q73 - Coal - Process in Production that Use Fuel - Steel Cutting
322	sIVq73_coal_thermoxi	byte	Q73 - Coal - Process in Production that Use Fuel - Thermal Oxidaation
323	sIVq73_coal_transpo	byte	Q73 - Coal - Process in Production that Use Fuel - Transportation and Logistics
324	sIVq73_coal_weld	byte	Q73 - Coal - Process in Production that Use Fuel - Welding
325	sIVq73_coal_stamp	byte	Q73 - Coal - Process in Production that Use Fuel - Stamping
326	sIVq73_coal_aircomp	byte	Q73 - Coal - Process in Production that Use Fuel - Air Compression / Vacuuming
327	sIVq73_coal_other	byte	Q73 - Coal - Process in Production that Use Fuel - Others
328	sIVq74_coal_cons_mt_airgas	byte	Q74 - Coal - Consumption per Process in Metric Tons per Day - Air/Gas Mixing
329	sIVq74_coal_cons_mt_baking	byte	Q74 - Coal - Consumption per Process in Metric Tons per Day - Baking
330	sIVq74_coal_cons_mt_boiler	byte	Q74 - Coal - Consumption per Process in Metric Tons per Day - Boiler Operation
331	sIVq74_coal_cons_mt_burn	byte	Q74 - Coal - Consumption per Process in Metric Tons per Day - Burning
332	sIVq74_coal_cons_mt_curing	byte	Q74 - Coal - Consumption per Process in Metric Tons per Day - Curing
333	sIVq74_coal_cons_mt_diecast	byte	Q74 - Coal - Consumption per Process in Metric Tons per Day - Die Casting or Wir
334	sIVq74_coal_cons_mt_dry	byte	Q74 - Coal - Consumption per Process in Metric Tons per Day - Drying or Annealin
335	sIVq74_coal_cons_mt_engload	byte	Q74 - Coal - Consumption per Process in Metric Tons per Day - Engine Loading or
336	sIVq74_coal_cons_mt_fabri	byte	Q74 - Coal - Consumption per Process in Metric Tons per Day - Fabrication
337	sIVq74_coal_cons_mt_fork	byte	Q74 - Coal - Consumption per Process in Metric Tons per Day - Forklift Operation
338	sIVq74_coal_cons_mt_heat	byte	Q74 - Coal - Consumption per Process in Metric Tons per Day - Heat Treatment
339	sIVq74_coal_cons_mt_ice	byte	Q74 - Coal - Consumption per Process in Metric Tons per Day - Ice Making
340	sIVq74_coal_cons_mt_impreg	byte	Q74 - Coal - Consumption per Process in Metric Tons per Day - Impregnation
341	sIVq74_coal_cons_mt_machinj	byte	Q74 - Coal - Consumption per Process in Metric Tons per Day - Machine Injection
342	sIVq74_coal_cons_mt_melt	byte	Q74 - Coal - Consumption per Process in Metric Tons per Day - Melting or Pre-mel
343	sIVq74_coal_cons_mt_metal	byte	Q74 - Coal - Consumption per Process in Metric Tons per Day - Metal Treatment or
344	sIVq74_coal_cons_mt_paint	byte	Q74 - Coal - Consumption per Process in Metric Tons per Day - Painting
345	sIVq74_coal_cons_mt_smelt	byte	Q74 - Coal - Consumption per Process in Metric Tons per Day - Smelting
346	sIVq74_coal_cons_mt_weld	byte	Q74 - Coal - Consumption per Process in Metric Tons per Day - Welding
347	sIVq74_coal_cons_mt_stamp	byte	Q74 - Coal - Consumption per Process in Metric Tons per Day - Stamping
348	sIVq74_coal_cons_mt_aircomp	byte	Q74 - Coal - Consumption per Process in Metric Tons per Day - Air Compression /
349	sIVq74_coal_cons_mt_steel	byte	Q74 - Coal - Consumption per Process in Metric Tons per Day - Steel Cutting
350	sIVq74_coal_cons_mt_thermoxi	byte	Q74 - Coal - Consumption per Process in Metric Tons per Day - Thermal Oxidaation
351	sIVq74_coal_cons_mt_transpo	byte	Q74 - Coal - Consumption per Process in Metric Tons per Day - Transportation and
352	sIVq74_coal_cons_mt_other	byte	Q74 - Coal - Consumption per Process in Metric Tons per Day - Others
353	sIVq75_coal_exp_php_airgas	byte	Q75 - Coal - Expenditure per Process in Pesos per Month - Air/Gas Mixing
354	sIVq75_coal_exp_php_baking	byte	Q75 - Coal - Expenditure per Process in Pesos per Month - Baking
355	sIVq75_coal_exp_php_boiler	byte	Q75 - Coal - Expenditure per Process in Pesos per Month - Boiler Operation
356	sIVq75_coal_exp_php_burn	byte	Q75 - Coal - Expenditure per Process in Pesos per Month - Burning
357	sIVq75_coal_exp_php_curing	byte	Q75 - Coal - Expenditure per Process in Pesos per Month - Curing
358	sIVq75_coal_exp_php_diecast	byte	Q75 - Coal - Expenditure per Process in Pesos per Month - Die Casting or Wire Bo
359	sIVq75_coal_exp_php_dry	byte	Q75 - Coal - Expenditure per Process in Pesos per Month - Drying or Annealing
360	sIVq75_coal_exp_php_engload	byte	Q75 - Coal - Expenditure per Process in Pesos per Month - Engine Loading or Prep
361	sIVq75_coal_exp_php_fabri	byte	Q75 - Coal - Expenditure per Process in Pesos per Month - Fabrication
362	sIVq75_coal_exp_php_fork	byte	Q75 - Coal - Expenditure per Process in Pesos per Month - Forklift Operation
363	sIVq75_coal_exp_php_heat	byte	Q75 - Coal - Expenditure per Process in Pesos per Month - Heat Treatment
364	sIVq75_coal_exp_php_ice	byte	Q75 - Coal - Expenditure per Process in Pesos per Month - Ice Making
365	sIVq75_coal_exp_php_impreg	byte	Q75 - Coal - Expenditure per Process in Pesos per Month - Impregnation
366	sIVq75_coal_exp_php_machinj	byte	Q75 - Coal - Expenditure per Process in Pesos per Month - Machine Injection or M
367	sIVq75_coal_exp_php_melt	byte	Q75 - Coal - Expenditure per Process in Pesos per Month - Melting or Pre-melting
368	sIVq75_coal_exp_php_metal	byte	Q75 - Coal - Expenditure per Process in Pesos per Month - Metal Treatment or Pre
369	sIVq75_coal_exp_php_paint	byte	Q75 - Coal - Expenditure per Process in Pesos per Month - Painting
370	sIVq75_coal_exp_php_smelt	byte	Q75 - Coal - Expenditure per Process in Pesos per Month - Smelting
371	sIVq75_coal_exp_php_weld	byte	Q75 - Coal - Expenditure per Process in Pesos per Month - Welding
372	sIVq75_coal_exp_php_stamp	byte	Q75 - Coal - Expenditure per Process in Pesos per Month - Stamping
373	sIVq75_coal_exp_php_aircomp	byte	Q75 - Coal - Expenditure per Process in Pesos per Month - Air Compression / Vacu
374	sIVq75_coal_exp_php_steel	byte	Q75 - Coal - Expenditure per Process in Pesos per Month - Steel Cutting
375	sIVq75_coal_exp_php_thermoxi	byte	Q75 - Coal - Expenditure per Process in Pesos per Month - Thermal Oxidaation
376	sIVq75_coal_exp_php_transpo	byte	Q75 - Coal - Expenditure per Process in Pesos per Month - Transportation and Log
377	sIVq75_coal_exp_php_other	byte	Q75 - Coal - Expenditure per Process in Pesos per Month - Others
378	sIVq76_coal_procmode	byte	Q76 - Coal - Mode of Procuring Fuel
379	sIVq76_coal_procmode_other	byte	Q76 - Coal - Other Mode of Procuring Fuel
380	sIVq77_diesel_use	str3	Q77 - Use of Diesel
381	sIVq78_diesel_impor	str18	Q78 - Importance of Diesel
382	sIVq79_diesel_airgas	byte	Q79 - Diesel - Process in Production that Use Fuel - Air/Gas Mixing
383	sIVq79_diesel_baking	byte	Q79 - Diesel - Process in Production that Use Fuel - Baking
384	sIVq79_diesel_boiler	str50	Q79 - Diesel - Process in Production that Use Fuel - Boiler Operation
385	sIVq79_diesel_burn	byte	Q79 - Diesel - Process in Production that Use Fuel - Burning
386	sIVq79_diesel_curing	byte	Q79 - Diesel - Process in Production that Use Fuel - Curing
387	sIVq79_diesel_diecast	byte	Q79 - Diesel - Process in Production that Use Fuel - Die Casting or Wire Bonding
388	sIVq79_diesel_dry	byte	Q79 - Diesel - Process in Production that Use Fuel - Drying or Annealing
389	sIVq79_diesel_engload	str29	Q79 - Diesel - Process in Production that Use Fuel - Engine Loading or Preparati
390	sIVq79_diesel_fabri	str11	Q79 - Diesel - Process in Production that Use Fuel - Fabrication
391	sIVq79_diesel_fork	str18	Q79 - Diesel - Process in Production that Use Fuel - Forklift Operation
392	sIVq79_diesel_heat	str14	Q79 - Diesel - Process in Production that Use Fuel - Heat Treatment
393	sIVq79_diesel_ice	byte	Q79 - Diesel - Process in Production that Use Fuel - Ice Making
394	sIVq79_diesel_impreg	byte	Q79 - Diesel - Process in Production that Use Fuel - Impregnation
395	sIVq79_diesel_machinj	byte	Q79 - Diesel - Process in Production that Use Fuel - Machine Injection or Moldin
396	sIVq79_diesel_melt	byte	Q79 - Diesel - Process in Production that Use Fuel - Melting or Pre-melting
397	sIVq79_diesel_metal	byte	Q79 - Diesel - Process in Production that Use Fuel - Metal Treatment or Pre-trea
398	sIVq79_diesel_paint	byte	Q79 - Diesel - Process in Production that Use Fuel - Painting
399	sIVq79_diesel_smelt	byte	Q79 - Diesel - Process in Production that Use Fuel - Smelting
400	sIVq79_diesel_steel	byte	Q79 - Diesel - Process in Production that Use Fuel - Steel Cutting
401	sIVq79_diesel_thermoxi	byte	Q79 - Diesel - Process in Production that Use Fuel - Thermal Oxidaation
402	sIVq79_diesel_transpo	str74	Q79 - Diesel - Process in Production that Use Fuel - Transportation and Logistic
403	sIVq79_diesel_weld	byte	Q79 - Diesel - Process in Production that Use Fuel - Welding
404	sIVq79_diesel_stamp	str8	Q79 - Diesel - Process in Production that Use Fuel - Stamping
405	sIVq79_diesel_aircomp	str25	Q79 - Diesel - Process in Production that Use Fuel - Air Compression / Vacuuming
406	sIVq79_diesel_other	str51	Q79 - Diesel - Process in Production that Use Fuel - Others
407	sIVq80_diesel_cons_lit_airgas	byte	Q80 - Diesel - Consumption per Process in Liters per Day - Air/Gas Mixing
408	sIVq80_diesel_cons_lit_baking	byte	Q80 - Diesel - Consumption per Process in Liters per Day - Baking
409	sIVq80_diesel_cons_lit_boiler	str10	Q80 - Diesel - Consumption per Process in Liters per Day - Boiler Operation
410	sIVq80_diesel_cons_lit_burn	byte	Q80 - Diesel - Consumption per Process in Liters per Day - Burning
411	sIVq80_diesel_cons_lit_curing	byte	Q80 - Diesel - Consumption per Process in Liters per Day - Curing
412	sIVq80_diesel_cons_lit_diecast	byte	Q80 - Diesel - Consumption per Process in Liters per Day - Die Casting or Wire B
413	sIVq80_diesel_cons_lit_dry	byte	Q80 - Diesel - Consumption per Process in Liters per Day - Drying or Annealing
414	sIVq80_diesel_cons_lit_engload	str9	Q80 - Diesel - Consumption per Process in Liters per Day - Engine Loading or Pre
415	sIVq80_diesel_cons_lit_fabri	str7	Q80 - Diesel - Consumption per Process in Liters per Day - Fabrication
416	sIVq80_diesel_cons_lit_fork	str9	Q80 - Diesel - Consumption per Process in Liters per Day - Forklift Operation
417	sIVq80_diesel_cons_lit_heat	str10	Q80 - Diesel - Consumption per Process in Liters per Day - Heat Treatment
418	sIVq80_diesel_cons_lit_ice	byte	Q80 - Diesel - Consumption per Process in Liters per Day - Ice Making
419	sIVq80_diesel_cons_lit_impreg	byte	Q80 - Diesel - Consumption per Process in Liters per Day - Impregnation
420	sIVq80_diesel_cons_lit_machinj	byte	Q80 - Diesel - Consumption per Process in Liters per Day - Machine Injection or
421	sIVq80_diesel_cons_lit_melt	byte	Q80 - Diesel - Consumption per Process in Liters per Day - Melting or Pre-meltin
422	sIVq80_diesel_cons_lit_metal	byte	Q80 - Diesel - Consumption per Process in Liters per Day - Metal Treatment or Pr
423	sIVq80_diesel_cons_lit_paint	byte	Q80 - Diesel - Consumption per Process in Liters per Day - Painting
424	sIVq80_diesel_cons_lit_smelt	byte	Q80 - Diesel - Consumption per Process in Liters per Day - Smelting
425	sIVq80_diesel_cons_lit_weld	byte	Q80 - Diesel - Consumption per Process in Liters per Day - Welding
426	sIVq80_diesel_cons_lit_stamp	str7	Q80 - Diesel - Consumption per Process in Liters per Day - Stamping
427	sIVq80_diesel_cons_lit_aircomp	str7	Q80 - Diesel - Consumption per Process in Liters per Day - Air Compression / Vac
428	sIVq80_diesel_cons_lit_steel	byte	Q80 - Diesel - Consumption per Process in Liters per Day - Steel Cutting
429	sIVq80_diesel_cons_lit_thermoxi	byte	Q80 - Diesel - Consumption per Process in Liters per Day - Thermal Oxidaation
430	sIVq80_diesel_cons_lit_transpo	str9	Q80 - Diesel - Consumption per Process in Liters per Day - Transportation and Lo
431	sIVq80_diesel_cons_lit_other	str9	Q80 - Diesel - Consumption per Process in Liters per Day - Others
432	sIVq81_diesel_exp_php_airgas	byte	Q81 - Diesel - Expenditure per Process in Pesos per Month - Air/Gas Mixing
433	sIVq81_diesel_exp_php_baking	byte	Q81 - Diesel - Expenditure per Process in Pesos per Month - Baking
434	sIVq81_diesel_exp_php_boiler	str14	Q81 - Diesel - Expenditure per Process in Pesos per Month - Boiler Operation
435	sIVq81_diesel_exp_php_burn	byte	Q81 - Diesel - Expenditure per Process in Pesos per Month - Burning
436	sIVq81_diesel_exp_php_curing	byte	Q81 - Diesel - Expenditure per Process in Pesos per Month - Curing
437	sIVq81_diesel_exp_php_diecast	byte	Q81 - Diesel - Expenditure per Process in Pesos per Month - Die Casting or Wire
438	sIVq81_diesel_exp_php_dry	byte	Q81 - Diesel - Expenditure per Process in Pesos per Month - Drying or Annealing
439	sIVq81_diesel_exp_php_engload	str11	Q81 - Diesel - Expenditure per Process in Pesos per Month - Engine Loading or Pr
440	sIVq81_diesel_exp_php_fabri	str11	Q81 - Diesel - Expenditure per Process in Pesos per Month - Fabrication
441	sIVq81_diesel_exp_php_fork	str11	Q81 - Diesel - Expenditure per Process in Pesos per Month - Forklift Operation
442	sIVq81_diesel_exp_php_heat	str14	Q81 - Diesel - Expenditure per Process in Pesos per Month - Heat Treatment
443	sIVq81_diesel_exp_php_ice	byte	Q81 - Diesel - Expenditure per Process in Pesos per Month - Ice Making
444	sIVq81_diesel_exp_php_impreg	byte	Q81 - Diesel - Expenditure per Process in Pesos per Month - Impregnation
445	sIVq81_diesel_exp_php_machinj	byte	Q81 - Diesel - Expenditure per Process in Pesos per Month - Machine Injection or
446	sIVq81_diesel_exp_php_melt	byte	Q81 - Diesel - Expenditure per Process in Pesos per Month - Melting or Pre-melti
447	sIVq81_diesel_exp_php_metal	byte	Q81 - Diesel - Expenditure per Process in Pesos per Month - Metal Treatment or P
448	sIVq81_diesel_exp_php_paint	byte	Q81 - Diesel - Expenditure per Process in Pesos per Month - Painting
449	sIVq81_diesel_exp_php_smelt	byte	Q81 - Diesel - Expenditure per Process in Pesos per Month - Smelting
450	sIVq81_diesel_exp_php_weld	byte	Q81 - Diesel - Expenditure per Process in Pesos per Month - Welding
451	sIVq81_diesel_exp_php_stamp	str11	Q81 - Diesel - Expenditure per Process in Pesos per Month - Stamping
452	sIVq81_diesel_exp_php_aircomp	str11	Q81 - Diesel - Expenditure per Process in Pesos per Month - Air Compression / Va
453	sIVq81_diesel_exp_php_steel	byte	Q81 - Diesel - Expenditure per Process in Pesos per Month - Steel Cutting
454	sIVq81_diesel_exp_php_thermoxi	byte	Q81 - Diesel - Expenditure per Process in Pesos per Month - Thermal Oxidaation
455	sIVq81_diesel_exp_php_transpo	str11	Q81 - Diesel - Expenditure per Process in Pesos per Month - Transportation and L
456	sIVq81_diesel_exp_php_other	str11	Q81 - Diesel - Expenditure per Process in Pesos per Month - Others
457	sIVq82_diesel_procmode	str16	Q82 - Diesel - Mode of Procuring Fuel
458	sIVq82_diesel_procmode_other	byte	Q82 - Diesel - Other Mode of Procuring Fuel
459	sIVq83_gaso_use	str3	Q83 - Use of Gasoline
460	sIVq84_gaso_impor	str18	Q84 - Importance of Gasoline
461	sIVq85_gaso_airgas	str40	Q85 - Gasoline - Process in Production that Use Fuel - Air/Gas Mixing
462	sIVq85_gaso_baking	byte	Q85 - Gasoline - Process in Production that Use Fuel - Baking
463	sIVq85_gaso_boiler	byte	Q85 - Gasoline - Process in Production that Use Fuel - Boiler Operation
464	sIVq85_gaso_burn	byte	Q85 - Gasoline - Process in Production that Use Fuel - Burning
465	sIVq85_gaso_curing	byte	Q85 - Gasoline - Process in Production that Use Fuel - Curing
466	sIVq85_gaso_diecast	byte	Q85 - Gasoline - Process in Production that Use Fuel - Die Casting or Wire Bondi
467	sIVq85_gaso_dry	byte	Q85 - Gasoline - Process in Production that Use Fuel - Drying or Annealing
468	sIVq85_gaso_engload	byte	Q85 - Gasoline - Process in Production that Use Fuel - Engine Loading or Prepara
469	sIVq85_gaso_fabri	str11	Q85 - Gasoline - Process in Production that Use Fuel - Fabrication
470	sIVq85_gaso_fork	str18	Q85 - Gasoline - Process in Production that Use Fuel - Forklift Operation
471	sIVq85_gaso_heat	byte	Q85 - Gasoline - Process in Production that Use Fuel - Heat Treatment
472	sIVq85_gaso_ice	byte	Q85 - Gasoline - Process in Production that Use Fuel - Ice Making
473	sIVq85_gaso_impreg	byte	Q85 - Gasoline - Process in Production that Use Fuel - Impregnation
474	sIVq85_gaso_machinj	byte	Q85 - Gasoline - Process in Production that Use Fuel - Machine Injection or Mold
475	sIVq85_gaso_melt	byte	Q85 - Gasoline - Process in Production that Use Fuel - Melting or Pre-melting
476	sIVq85_gaso_metal	byte	Q85 - Gasoline - Process in Production that Use Fuel - Metal Treatment or Pre-tr
477	sIVq85_gaso_paint	str8	Q85 - Gasoline - Process in Production that Use Fuel - Painting
478	sIVq85_gaso_smelt	byte	Q85 - Gasoline - Process in Production that Use Fuel - Smelting
479	sIVq85_gaso_steel	str13	Q85 - Gasoline - Process in Production that Use Fuel - Steel Cutting
480	sIVq85_gaso_thermoxi	byte	Q85 - Gasoline - Process in Production that Use Fuel - Thermal Oxidaation
481	sIVq85_gaso_transpo	str74	Q85 - Gasoline - Process in Production that Use Fuel - Transportation and Logist
482	sIVq85_gaso_weld	str7	Q85 - Gasoline - Process in Production that Use Fuel - Welding
483	sIVq85_gaso_stamp	byte	Q85 - Gasoline - Process in Production that Use Fuel - Stamping
484	sIVq85_gaso_aircomp	str25	Q85 - Gasoline - Process in Production that Use Fuel - Air Compression / Vacuumi
485	sIVq85_gaso_other	str21	Q85 - Gasoline - Process in Production that Use Fuel - Others
486	sIVq86_gaso_cons_lit_airgas	str9	Q86 - Gasoline - Consumption per Process in Liters per Day - Air/Gas Mixing
487	sIVq86_gaso_cons_lit_baking	byte	Q86 - Gasoline - Consumption per Process in Liters per Day - Baking
488	sIVq86_gaso_cons_lit_boiler	byte	Q86 - Gasoline - Consumption per Process in Liters per Day - Boiler Operation
489	sIVq86_gaso_cons_lit_burn	byte	Q86 - Gasoline - Consumption per Process in Liters per Day - Burning
490	sIVq86_gaso_cons_lit_curing	byte	Q86 - Gasoline - Consumption per Process in Liters per Day - Curing
491	sIVq86_gaso_cons_lit_diecast	byte	Q86 - Gasoline - Consumption per Process in Liters per Day - Die Casting or Wire
492	sIVq86_gaso_cons_lit_dry	byte	Q86 - Gasoline - Consumption per Process in Liters per Day - Drying or Annealing
493	sIVq86_gaso_cons_lit_engload	byte	Q86 - Gasoline - Consumption per Process in Liters per Day - Engine Loading or P
494	sIVq86_gaso_cons_lit_fabri	str7	Q86 - Gasoline - Consumption per Process in Liters per Day - Fabrication
495	sIVq86_gaso_cons_lit_fork	str7	Q86 - Gasoline - Consumption per Process in Liters per Day - Forklift Operation
496	sIVq86_gaso_cons_lit_heat	byte	Q86 - Gasoline - Consumption per Process in Liters per Day - Heat Treatment
497	sIVq86_gaso_cons_lit_ice	byte	Q86 - Gasoline - Consumption per Process in Liters per Day - Ice Making
498	sIVq86_gaso_cons_lit_impreg	byte	Q86 - Gasoline - Consumption per Process in Liters per Day - Impregnation
499	sIVq86_gaso_cons_lit_machinj	byte	Q86 - Gasoline - Consumption per Process in Liters per Day - Machine Injection o
500	sIVq86_gaso_cons_lit_melt	byte	Q86 - Gasoline - Consumption per Process in Liters per Day - Melting or Pre-melt
501	sIVq86_gaso_cons_lit_metal	byte	Q86 - Gasoline - Consumption per Process in Liters per Day - Metal Treatment or
502	sIVq86_gaso_cons_lit_paint	str9	Q86 - Gasoline - Consumption per Process in Liters per Day - Painting
503	sIVq86_gaso_cons_lit_smelt	byte	Q86 - Gasoline - Consumption per Process in Liters per Day - Smelting
504	sIVq86_gaso_cons_lit_weld	str9	Q86 - Gasoline - Consumption per Process in Liters per Day - Welding
505	sIVq86_gaso_cons_lit_stamp	byte	Q86 - Gasoline - Consumption per Process in Liters per Day - Stamping
506	sIVq86_gaso_cons_lit_aircomp	str9	Q86 - Gasoline - Consumption per Process in Liters per Day - Air Compression / V
507	sIVq86_gaso_cons_lit_steel	str9	Q86 - Gasoline - Consumption per Process in Liters per Day - Steel Cutting
508	sIVq86_gaso_cons_lit_thermoxi	byte	Q86 - Gasoline - Consumption per Process in Liters per Day - Thermal Oxidaation
509	sIVq86_gaso_cons_lit_transpo	str7	Q86 - Gasoline - Consumption per Process in Liters per Day - Transportation and
510	sIVq86_gaso_cons_lit_other	str9	Q86 - Gasoline - Consumption per Process in Liters per Day - Others
511	sIVq87_gaso_exp_php_airgas	str17	Q87 - Gasoline - Expenditure per Process in Pesos per Month - Air/Gas Mixing
512	sIVq87_gaso_exp_php_baking	byte	Q87 - Gasoline - Expenditure per Process in Pesos per Month - Baking
513	sIVq87_gaso_exp_php_boiler	byte	Q87 - Gasoline - Expenditure per Process in Pesos per Month - Boiler Operation
514	sIVq87_gaso_exp_php_burn	byte	Q87 - Gasoline - Expenditure per Process in Pesos per Month - Burning
515	sIVq87_gaso_exp_php_curing	byte	Q87 - Gasoline - Expenditure per Process in Pesos per Month - Curing
516	sIVq87_gaso_exp_php_diecast	byte	Q87 - Gasoline - Expenditure per Process in Pesos per Month - Die Casting or Wir
517	sIVq87_gaso_exp_php_dry	byte	Q87 - Gasoline - Expenditure per Process in Pesos per Month - Drying or Annealin
518	sIVq87_gaso_exp_php_engload	byte	Q87 - Gasoline - Expenditure per Process in Pesos per Month - Engine Loading or
519	sIVq87_gaso_exp_php_fabri	str11	Q87 - Gasoline - Expenditure per Process in Pesos per Month - Fabrication
520	sIVq87_gaso_exp_php_fork	str11	Q87 - Gasoline - Expenditure per Process in Pesos per Month - Forklift Operation
521	sIVq87_gaso_exp_php_heat	byte	Q87 - Gasoline - Expenditure per Process in Pesos per Month - Heat Treatment
522	sIVq87_gaso_exp_php_ice	byte	Q87 - Gasoline - Expenditure per Process in Pesos per Month - Ice Making
523	sIVq87_gaso_exp_php_impreg	byte	Q87 - Gasoline - Expenditure per Process in Pesos per Month - Impregnation
524	sIVq87_gaso_exp_php_machinj	byte	Q87 - Gasoline - Expenditure per Process in Pesos per Month - Machine Injection
525	sIVq87_gaso_exp_php_melt	byte	Q87 - Gasoline - Expenditure per Process in Pesos per Month - Melting or Pre-mel
526	sIVq87_gaso_exp_php_metal	byte	Q87 - Gasoline - Expenditure per Process in Pesos per Month - Metal Treatment or
527	sIVq87_gaso_exp_php_paint	str17	Q87 - Gasoline - Expenditure per Process in Pesos per Month - Painting
528	sIVq87_gaso_exp_php_smelt	byte	Q87 - Gasoline - Expenditure per Process in Pesos per Month - Smelting
529	sIVq87_gaso_exp_php_weld	str17	Q87 - Gasoline - Expenditure per Process in Pesos per Month - Welding
530	sIVq87_gaso_exp_php_stamp	byte	Q87 - Gasoline - Expenditure per Process in Pesos per Month - Stamping
531	sIVq87_gaso_exp_php_aircomp	str17	Q87 - Gasoline - Expenditure per Process in Pesos per Month - Air Compression /
532	sIVq87_gaso_exp_php_steel	str17	Q87 - Gasoline - Expenditure per Process in Pesos per Month - Steel Cutting
533	sIVq87_gaso_exp_php_thermoxi	byte	Q87 - Gasoline - Expenditure per Process in Pesos per Month - Thermal Oxidaation
534	sIVq87_gaso_exp_php_transpo	str11	Q87 - Gasoline - Expenditure per Process in Pesos per Month - Transportation and
535	sIVq87_gaso_exp_php_other	str11	Q87 - Gasoline - Expenditure per Process in Pesos per Month - Others
536	sIVq88_gaso_procmode	str16	Q88 - Gasoline - Mode of Procuring Fuel
537	sIVq88_gaso_procmode_other	byte	Q88 - Gasoline - Other Mode of Procuring Fuel
538	sIVq89_kero_use	str3	Q89 - Use of Kerosene
539	sIVq90_kero_impor	str18	Q90 - Importance of Kerosene
540	sIVq91_kero_airgas	byte	Q91 - Kerosene - Process in Production that Use Fuel - Air/Gas Mixing
541	sIVq91_kero_baking	byte	Q91 - Kerosene - Process in Production that Use Fuel - Baking
542	sIVq91_kero_boiler	byte	Q91 - Kerosene - Process in Production that Use Fuel - Boiler Operation
543	sIVq91_kero_burn	byte	Q91 - Kerosene - Process in Production that Use Fuel - Burning
544	sIVq91_kero_curing	byte	Q91 - Kerosene - Process in Production that Use Fuel - Curing
545	sIVq91_kero_diecast	str27	Q91 - Kerosene - Process in Production that Use Fuel - Die Casting or Wire Bondi
546	sIVq91_kero_dry	byte	Q91 - Kerosene - Process in Production that Use Fuel - Drying or Annealing
547	sIVq91_kero_engload	byte	Q91 - Kerosene - Process in Production that Use Fuel - Engine Loading or Prepara
548	sIVq91_kero_fabri	byte	Q91 - Kerosene - Process in Production that Use Fuel - Fabrication
549	sIVq91_kero_fork	byte	Q91 - Kerosene - Process in Production that Use Fuel - Forklift Operation
550	sIVq91_kero_heat	byte	Q91 - Kerosene - Process in Production that Use Fuel - Heat Treatment
551	sIVq91_kero_ice	byte	Q91 - Kerosene - Process in Production that Use Fuel - Ice Making
552	sIVq91_kero_impreg	byte	Q91 - Kerosene - Process in Production that Use Fuel - Impregnation
553	sIVq91_kero_machinj	byte	Q91 - Kerosene - Process in Production that Use Fuel - Machine Injection or Mold
554	sIVq91_kero_melt	byte	Q91 - Kerosene - Process in Production that Use Fuel - Melting or Pre-melting
555	sIVq91_kero_metal	byte	Q91 - Kerosene - Process in Production that Use Fuel - Metal Treatment or Pre-tr
556	sIVq91_kero_paint	byte	Q91 - Kerosene - Process in Production that Use Fuel - Painting
557	sIVq91_kero_smelt	byte	Q91 - Kerosene - Process in Production that Use Fuel - Smelting
558	sIVq91_kero_steel	byte	Q91 - Kerosene - Process in Production that Use Fuel - Steel Cutting
559	sIVq91_kero_thermoxi	byte	Q91 - Kerosene - Process in Production that Use Fuel - Thermal Oxidaation
560	sIVq91_kero_transpo	byte	Q91 - Kerosene - Process in Production that Use Fuel - Transportation and Logist
561	sIVq91_kero_weld	byte	Q91 - Kerosene - Process in Production that Use Fuel - Welding
562	sIVq91_kero_stamp	byte	Q91 - Kerosene - Process in Production that Use Fuel - Stamping
563	sIVq91_kero_aircomp	str25	Q91 - Kerosene - Process in Production that Use Fuel - Air Compression / Vacuumi
564	sIVq91_kero_other	str25	Q91 - Kerosene - Process in Production that Use Fuel - Others
565	sIVq92_kero_cons_lit_airgas	byte	Q92 - Kerosene - Consumption per Process in Liters per Day - Air/Gas Mixing
566	sIVq92_kero_cons_lit_baking	byte	Q92 - Kerosene - Consumption per Process in Liters per Day - Baking
567	sIVq92_kero_cons_lit_boiler	byte	Q92 - Kerosene - Consumption per Process in Liters per Day - Boiler Operation
568	sIVq92_kero_cons_lit_burn	byte	Q92 - Kerosene - Consumption per Process in Liters per Day - Burning
569	sIVq92_kero_cons_lit_curing	byte	Q92 - Kerosene - Consumption per Process in Liters per Day - Curing
570	sIVq92_kero_cons_lit_diecast	str9	Q92 - Kerosene - Consumption per Process in Liters per Day - Die Casting or Wire
571	sIVq92_kero_cons_lit_dry	byte	Q92 - Kerosene - Consumption per Process in Liters per Day - Drying or Annealing
572	sIVq92_kero_cons_lit_engload	byte	Q92 - Kerosene - Consumption per Process in Liters per Day - Engine Loading or P
573	sIVq92_kero_cons_lit_fabri	byte	Q92 - Kerosene - Consumption per Process in Liters per Day - Fabrication
574	sIVq92_kero_cons_lit_fork	byte	Q92 - Kerosene - Consumption per Process in Liters per Day - Forklift Operation
575	sIVq92_kero_cons_lit_heat	byte	Q92 - Kerosene - Consumption per Process in Liters per Day - Heat Treatment
576	sIVq92_kero_cons_lit_ice	byte	Q92 - Kerosene - Consumption per Process in Liters per Day - Ice Making
577	sIVq92_kero_cons_lit_impreg	byte	Q92 - Kerosene - Consumption per Process in Liters per Day - Impregnation
578	sIVq92_kero_cons_lit_machinj	byte	Q92 - Kerosene - Consumption per Process in Liters per Day - Machine Injection o
579	sIVq92_kero_cons_lit_melt	byte	Q92 - Kerosene - Consumption per Process in Liters per Day - Melting or Pre-melt
580	sIVq92_kero_cons_lit_metal	byte	Q92 - Kerosene - Consumption per Process in Liters per Day - Metal Treatment or
581	sIVq92_kero_cons_lit_paint	byte	Q92 - Kerosene - Consumption per Process in Liters per Day - Painting
582	sIVq92_kero_cons_lit_smelt	byte	Q92 - Kerosene - Consumption per Process in Liters per Day - Smelting
583	sIVq92_kero_cons_lit_weld	byte	Q92 - Kerosene - Consumption per Process in Liters per Day - Welding
584	sIVq92_kero_cons_lit_stamp	byte	Q92 - Kerosene - Consumption per Process in Liters per Day - Stamping
585	sIVq92_kero_cons_lit_aircomp	str9	Q92 - Kerosene - Consumption per Process in Liters per Day - Air Compression / V
586	sIVq92_kero_cons_lit_steel	byte	Q92 - Kerosene - Consumption per Process in Liters per Day - Steel Cutting
587	sIVq92_kero_cons_lit_thermoxi	byte	Q92 - Kerosene - Consumption per Process in Liters per Day - Thermal Oxidaation
588	sIVq92_kero_cons_lit_transpo	byte	Q92 - Kerosene - Consumption per Process in Liters per Day - Transportation and
589	sIVq92_kero_cons_lit_other	str7	Q92 - Kerosene - Consumption per Process in Liters per Day - Others
590	sIVq93_kero_exp_php_airgas	byte	Q93 - Kerosene - Expenditure per Process in Pesos per Month - Air/Gas Mixing
591	sIVq93_kero_exp_php_baking	byte	Q93 - Kerosene - Expenditure per Process in Pesos per Month - Baking
592	sIVq93_kero_exp_php_boiler	byte	Q93 - Kerosene - Expenditure per Process in Pesos per Month - Boiler Operation
593	sIVq93_kero_exp_php_burn	byte	Q93 - Kerosene - Expenditure per Process in Pesos per Month - Burning
594	sIVq93_kero_exp_php_curing	byte	Q93 - Kerosene - Expenditure per Process in Pesos per Month - Curing
595	sIVq93_kero_exp_php_diecast	str11	Q93 - Kerosene - Expenditure per Process in Pesos per Month - Die Casting or Wir
596	sIVq93_kero_exp_php_dry	byte	Q93 - Kerosene - Expenditure per Process in Pesos per Month - Drying or Annealin
597	sIVq93_kero_exp_php_engload	byte	Q93 - Kerosene - Expenditure per Process in Pesos per Month - Engine Loading or
598	sIVq93_kero_exp_php_fabri	byte	Q93 - Kerosene - Expenditure per Process in Pesos per Month - Fabrication
599	sIVq93_kero_exp_php_fork	byte	Q93 - Kerosene - Expenditure per Process in Pesos per Month - Forklift Operation
600	sIVq93_kero_exp_php_heat	byte	Q93 - Kerosene - Expenditure per Process in Pesos per Month - Heat Treatment
601	sIVq93_kero_exp_php_ice	byte	Q93 - Kerosene - Expenditure per Process in Pesos per Month - Ice Making
602	sIVq93_kero_exp_php_impreg	byte	Q93 - Kerosene - Expenditure per Process in Pesos per Month - Impregnation
603	sIVq93_kero_exp_php_machinj	byte	Q93 - Kerosene - Expenditure per Process in Pesos per Month - Machine Injection
604	sIVq93_kero_exp_php_melt	byte	Q93 - Kerosene - Expenditure per Process in Pesos per Month - Melting or Pre-mel
605	sIVq93_kero_exp_php_metal	byte	Q93 - Kerosene - Expenditure per Process in Pesos per Month - Metal Treatment or
606	sIVq93_kero_exp_php_paint	byte	Q93 - Kerosene - Expenditure per Process in Pesos per Month - Painting
607	sIVq93_kero_exp_php_smelt	byte	Q93 - Kerosene - Expenditure per Process in Pesos per Month - Smelting
608	sIVq93_kero_exp_php_weld	byte	Q93 - Kerosene - Expenditure per Process in Pesos per Month - Welding
609	sIVq93_kero_exp_php_stamp	byte	Q93 - Kerosene - Expenditure per Process in Pesos per Month - Stamping
610	sIVq93_kero_exp_php_aircomp	str17	Q93 - Kerosene - Expenditure per Process in Pesos per Month - Air Compression /
611	sIVq93_kero_exp_php_steel	byte	Q93 - Kerosene - Expenditure per Process in Pesos per Month - Steel Cutting
612	sIVq93_kero_exp_php_thermoxi	byte	Q93 - Kerosene - Expenditure per Process in Pesos per Month - Thermal Oxidaation
613	sIVq93_kero_exp_php_transpo	byte	Q93 - Kerosene - Expenditure per Process in Pesos per Month - Transportation and
614	sIVq93_kero_exp_php_other	str11	Q93 - Kerosene - Expenditure per Process in Pesos per Month - Others
615	sIVq94_kero_procmode	str16	Q94 - Kerosene - Mode of Procuring Fuel
616	sIVq94_kero_procmode_other	byte	Q94 - Kerosene - Other Mode of Procuring Fuel
617	sIVq95_lpg_use	str3	Q95 - Use of LPG
618	sIVq96_lpg_impor	str18	Q96 - Imporatnce of LPG
619	sIVq97_lpg_airgas	byte	Q97 - LPG - Process in Production that Use Fuel - Air/Gas Mixing
620	sIVq97_lpg_baking	byte	Q97 - LPG - Process in Production that Use Fuel - Baking
621	sIVq97_lpg_boiler	str50	Q97 - LPG - Process in Production that Use Fuel - Boiler Operation
622	sIVq97_lpg_burn	str7	Q97 - LPG - Process in Production that Use Fuel - Burning
623	sIVq97_lpg_curing	str52	Q97 - LPG - Process in Production that Use Fuel - Curing
624	sIVq97_lpg_diecast	str27	Q97 - LPG - Process in Production that Use Fuel - Die Casting or Wire Bonding
625	sIVq97_lpg_dry	str84	Q97 - LPG - Process in Production that Use Fuel - Drying or Annealing
626	sIVq97_lpg_engload	byte	Q97 - LPG - Process in Production that Use Fuel - Engine Loading or Preparation
627	sIVq97_lpg_fabri	str11	Q97 - LPG - Process in Production that Use Fuel - Fabrication
628	sIVq97_lpg_fork	byte	Q97 - LPG - Process in Production that Use Fuel - Forklift Operation
629	sIVq97_lpg_heat	str14	Q97 - LPG - Process in Production that Use Fuel - Heat Treatment
630	sIVq97_lpg_ice	byte	Q97 - LPG - Process in Production that Use Fuel - Ice Making
631	sIVq97_lpg_impreg	str12	Q97 - LPG - Process in Production that Use Fuel - Impregnation
632	sIVq97_lpg_machinj	byte	Q97 - LPG - Process in Production that Use Fuel - Machine Injection or Molding
633	sIVq97_lpg_melt	str22	Q97 - LPG - Process in Production that Use Fuel - Melting or Pre-melting
634	sIVq97_lpg_metal	str32	Q97 - LPG - Process in Production that Use Fuel - Metal Treatment or Pre-treatme
635	sIVq97_lpg_paint	byte	Q97 - LPG - Process in Production that Use Fuel - Painting
636	sIVq97_lpg_smelt	str8	Q97 - LPG - Process in Production that Use Fuel - Smelting
637	sIVq97_lpg_steel	str13	Q97 - LPG - Process in Production that Use Fuel - Steel Cutting
638	sIVq97_lpg_thermoxi	byte	Q97 - LPG - Process in Production that Use Fuel - Thermal Oxidaation
639	sIVq97_lpg_transpo	byte	Q97 - LPG - Process in Production that Use Fuel - Transportation and Logistics
640	sIVq97_lpg_weld	str7	Q97 - LPG - Process in Production that Use Fuel - Welding
641	sIVq97_lpg_stamp	byte	Q97 - LPG - Process in Production that Use Fuel - Stamping
642	sIVq97_lpg_aircomp	str25	Q97 - LPG - Process in Production that Use Fuel - Air Compression / Vacuuming
643	sIVq97_lpg_other	str34	Q97 - LPG - Process in Production that Use Fuel - Others
644	sIVq98_lpg_cons_kg_airgas	byte	Q98 - LPG - Consumption per Process in Kilograms per Day - Air/Gas Mixing
645	sIVq98_lpg_cons_kg_baking	byte	Q98 - LPG - Consumption per Process in Kilograms per Day - Baking
646	sIVq98_lpg_cons_kg_boiler	str12	Q98 - LPG - Consumption per Process in Kilograms per Day - Boiler Operation
647	sIVq98_lpg_cons_kg_burn	str10	Q98 - LPG - Consumption per Process in Kilograms per Day - Burning
648	sIVq98_lpg_cons_kg_curing	str16	Q98 - LPG - Consumption per Process in Kilograms per Day - Curing
649	sIVq98_lpg_cons_kg_diecast	str10	Q98 - LPG - Consumption per Process in Kilograms per Day - Die Casting or Wire B
650	sIVq98_lpg_cons_kg_dry	str10	Q98 - LPG - Consumption per Process in Kilograms per Day - Drying or Annealing
651	sIVq98_lpg_cons_kg_engload	byte	Q98 - LPG - Consumption per Process in Kilograms per Day - Engine Loading or Pre
652	sIVq98_lpg_cons_kg_fabri	str15	Q98 - LPG - Consumption per Process in Kilograms per Day - Fabrication
653	sIVq98_lpg_cons_kg_fork	byte	Q98 - LPG - Consumption per Process in Kilograms per Day - Forklift Operation
654	sIVq98_lpg_cons_kg_heat	str15	Q98 - LPG - Consumption per Process in Kilograms per Day - Heat Treatment
655	sIVq98_lpg_cons_kg_ice	byte	Q98 - LPG - Consumption per Process in Kilograms per Day - Ice Making
656	sIVq98_lpg_cons_kg_impreg	str10	Q98 - LPG - Consumption per Process in Kilograms per Day - Impregnation
657	sIVq98_lpg_cons_kg_machinj	byte	Q98 - LPG - Consumption per Process in Kilograms per Day - Machine Injection or
658	sIVq98_lpg_cons_kg_melt	str15	Q98 - LPG - Consumption per Process in Kilograms per Day - Melting or Pre-meltin
659	sIVq98_lpg_cons_kg_metal	str10	Q98 - LPG - Consumption per Process in Kilograms per Day - Metal Treatment or Pr
660	sIVq98_lpg_cons_kg_paint	byte	Q98 - LPG - Consumption per Process in Kilograms per Day - Painting
661	sIVq98_lpg_cons_kg_smelt	str10	Q98 - LPG - Consumption per Process in Kilograms per Day - Smelting
662	sIVq98_lpg_cons_kg_weld	str15	Q98 - LPG - Consumption per Process in Kilograms per Day - Welding
663	sIVq98_lpg_cons_kg_stamp	byte	Q98 - LPG - Consumption per Process in Kilograms per Day - Stamping
664	sIVq98_lpg_cons_kg_aircomp	str15	Q98 - LPG - Consumption per Process in Kilograms per Day - Air Compression / Vac
665	sIVq98_lpg_cons_kg_steel	str15	Q98 - LPG - Consumption per Process in Kilograms per Day - Steel Cutting
666	sIVq98_lpg_cons_kg_thermoxi	byte	Q98 - LPG - Consumption per Process in Kilograms per Day - Thermal Oxidaation
667	sIVq98_lpg_cons_kg_transpo	byte	Q98 - LPG - Consumption per Process in Kilograms per Day - Transportation and Lo
668	sIVq98_lpg_cons_kg_other	str10	Q98 - LPG - Consumption per Process in Kilograms per Day - Others
669	sIVq99_lpg_exp_php_airgas	byte	Q99 - LPG - Expenditure per Process in Pesos per Month - Air/Gas Mixing
670	sIVq99_lpg_exp_php_baking	byte	Q99 - LPG - Expenditure per Process in Pesos per Month - Baking
671	sIVq99_lpg_exp_php_boiler	str14	Q99 - LPG - Expenditure per Process in Pesos per Month - Boiler Operation
672	sIVq99_lpg_exp_php_burn	str13	Q99 - LPG - Expenditure per Process in Pesos per Month - Burning
673	sIVq99_lpg_exp_php_curing	str14	Q99 - LPG - Expenditure per Process in Pesos per Month - Curing
674	sIVq99_lpg_exp_php_diecast	str21	Q99 - LPG - Expenditure per Process in Pesos per Month - Die Casting or Wire Bon
675	sIVq99_lpg_exp_php_dry	str13	Q99 - LPG - Expenditure per Process in Pesos per Month - Drying or Annealing
676	sIVq99_lpg_exp_php_engload	byte	Q99 - LPG - Expenditure per Process in Pesos per Month - Engine Loading or Prepa
677	sIVq99_lpg_exp_php_fabri	str13	Q99 - LPG - Expenditure per Process in Pesos per Month - Fabrication
678	sIVq99_lpg_exp_php_fork	byte	Q99 - LPG - Expenditure per Process in Pesos per Month - Forklift Operation
679	sIVq99_lpg_exp_php_heat	str13	Q99 - LPG - Expenditure per Process in Pesos per Month - Heat Treatment
680	sIVq99_lpg_exp_php_ice	byte	Q99 - LPG - Expenditure per Process in Pesos per Month - Ice Making
681	sIVq99_lpg_exp_php_impreg	str13	Q99 - LPG - Expenditure per Process in Pesos per Month - Impregnation
682	sIVq99_lpg_exp_php_machinj	byte	Q99 - LPG - Expenditure per Process in Pesos per Month - Machine Injection or Mo
683	sIVq99_lpg_exp_php_melt	str21	Q99 - LPG - Expenditure per Process in Pesos per Month - Melting or Pre-melting
684	sIVq99_lpg_exp_php_metal	str13	Q99 - LPG - Expenditure per Process in Pesos per Month - Metal Treatment or Pre-
685	sIVq99_lpg_exp_php_paint	byte	Q99 - LPG - Expenditure per Process in Pesos per Month - Painting
686	sIVq99_lpg_exp_php_smelt	str13	Q99 - LPG - Expenditure per Process in Pesos per Month - Smelting
687	sIVq99_lpg_exp_php_weld	str13	Q99 - LPG - Expenditure per Process in Pesos per Month - Welding
688	sIVq99_lpg_exp_php_stamp	byte	Q99 - LPG - Expenditure per Process in Pesos per Month - Stamping
689	sIVq99_lpg_exp_php_aircomp	str13	Q99 - LPG - Expenditure per Process in Pesos per Month - Air Compression / Vacuu
690	sIVq99_lpg_exp_php_steel	str13	Q99 - LPG - Expenditure per Process in Pesos per Month - Steel Cutting
691	sIVq99_lpg_exp_php_thermoxi	byte	Q99 - LPG - Expenditure per Process in Pesos per Month - Thermal Oxidaation
692	sIVq99_lpg_exp_php_transpo	byte	Q99 - LPG - Expenditure per Process in Pesos per Month - Transportation and Logi
693	sIVq99_lpg_exp_php_other	str13	Q99 - LPG - Expenditure per Process in Pesos per Month - Others
694	sIVq100_lpg_procmode	str16	Q100 - LPG - Mode of Procuring Fuel
695	sIVq100_lpg_procmode_other	byte	Q100 - LPG - Other Mode of Procuring Fuel
696	sIVq101_natgas_use	str3	Q101 - Use of Natural Gas
697	sIVq102_natgas_impor	str18	Q102 - Importance of Natural Gas
698	sIVq103_natgas_airgas	byte	Q103 - Natural Gas - Process in Production that Use Fuel - Air/Gas Mixing
699	sIVq103_natgas_baking	byte	Q103 - Natural Gas - Process in Production that Use Fuel - Baking
700	sIVq103_natgas_boiler	byte	Q103 - Natural Gas - Process in Production that Use Fuel - Boiler Operation
701	sIVq103_natgas_burn	byte	Q103 - Natural Gas - Process in Production that Use Fuel - Burning
702	sIVq103_natgas_curing	byte	Q103 - Natural Gas - Process in Production that Use Fuel - Curing
703	sIVq103_natgas_diecast	byte	Q103 - Natural Gas - Process in Production that Use Fuel - Die Casting or Wire B
704	sIVq103_natgas_dry	byte	Q103 - Natural Gas - Process in Production that Use Fuel - Drying or Annealing
705	sIVq103_natgas_engload	byte	Q103 - Natural Gas - Process in Production that Use Fuel - Engine Loading or Pre
706	sIVq103_natgas_fabri	str11	Q103 - Natural Gas - Process in Production that Use Fuel - Fabrication
707	sIVq103_natgas_fork	byte	Q103 - Natural Gas - Process in Production that Use Fuel - Forklift Operation
708	sIVq103_natgas_heat	byte	Q103 - Natural Gas - Process in Production that Use Fuel - Heat Treatment
709	sIVq103_natgas_ice	byte	Q103 - Natural Gas - Process in Production that Use Fuel - Ice Making
710	sIVq103_natgas_impreg	byte	Q103 - Natural Gas - Process in Production that Use Fuel - Impregnation
711	sIVq103_natgas_machinj	byte	Q103 - Natural Gas - Process in Production that Use Fuel - Machine Injection or
712	sIVq103_natgas_melt	byte	Q103 - Natural Gas - Process in Production that Use Fuel - Melting or Pre-meltin
713	sIVq103_natgas_metal	byte	Q103 - Natural Gas - Process in Production that Use Fuel - Metal Treatment or Pr
714	sIVq103_natgas_paint	byte	Q103 - Natural Gas - Process in Production that Use Fuel - Painting
715	sIVq103_natgas_smelt	byte	Q103 - Natural Gas - Process in Production that Use Fuel - Smelting
716	sIVq103_natgas_steel	byte	Q103 - Natural Gas - Process in Production that Use Fuel - Steel Cutting
717	sIVq103_natgas_thermoxi	byte	Q103 - Natural Gas - Process in Production that Use Fuel - Thermal Oxidaation
718	sIVq103_natgas_transpo	byte	Q103 - Natural Gas - Process in Production that Use Fuel - Transportation and Lo
719	sIVq103_natgas_weld	byte	Q103 - Natural Gas - Process in Production that Use Fuel - Welding
720	sIVq103_natgas_stamp	byte	Q103 - Natural Gas - Process in Production that Use Fuel - Stamping
721	sIVq103_natgas_aircomp	str25	Q103 - Natural Gas - Process in Production that Use Fuel - Air Compression / Vac
722	sIVq103_natgas_other	str35	Q103 - Natural Gas - Process in Production that Use Fuel - Others
723	sIVq104_natgas_cons_mcf_airgas	byte	Q104 - Natural Gas - Consumption per Process in MMSCFD per Day - Air/Gas Mixing
724	sIVq104_natgas_cons_mcf_baking	byte	Q104 - Natural Gas - Consumption per Process in MMSCFD per Day - Baking
725	sIVq104_natgas_cons_mcf_boiler	byte	Q104 - Natural Gas - Consumption per Process in MMSCFD per Day - Boiler Operatio
726	sIVq104_natgas_cons_mcf_burn	byte	Q104 - Natural Gas - Consumption per Process in MMSCFD per Day - Burning
727	sIVq104_natgas_cons_mcf_curing	byte	Q104 - Natural Gas - Consumption per Process in MMSCFD per Day - Curing
728	sIVq104_natgas_cons_mcf_diecast	byte	Q104 - Natural Gas - Consumption per Process in MMSCFD per Day - Die Casting or
729	sIVq104_natgas_cons_mcf_dry	byte	Q104 - Natural Gas - Consumption per Process in MMSCFD per Day - Drying or Annea
730	sIVq104_natgas_cons_mcf_engload	byte	Q104 - Natural Gas - Consumption per Process in MMSCFD per Day - Engine Loading
731	sIVq104_natgas_cons_mcf_fabri	str6	Q104 - Natural Gas - Consumption per Process in MMSCFD per Day - Fabrication
732	sIVq104_natgas_cons_mcf_fork	byte	Q104 - Natural Gas - Consumption per Process in MMSCFD per Day - Forklift Operat
733	sIVq104_natgas_cons_mcf_heat	byte	Q104 - Natural Gas - Consumption per Process in MMSCFD per Day - Heat Treatment
734	sIVq104_natgas_cons_mcf_ice	byte	Q104 - Natural Gas - Consumption per Process in MMSCFD per Day - Ice Making
735	sIVq104_natgas_cons_mcf_impreg	byte	Q104 - Natural Gas - Consumption per Process in MMSCFD per Day - Impregnation
736	sIVq104_natgas_cons_mcf_machinj	byte	Q104 - Natural Gas - Consumption per Process in MMSCFD per Day - Machine Injecti
737	sIVq104_natgas_cons_mcf_melt	byte	Q104 - Natural Gas - Consumption per Process in MMSCFD per Day - Melting or Pre-
738	sIVq104_natgas_cons_mcf_metal	byte	Q104 - Natural Gas - Consumption per Process in MMSCFD per Day - Metal Treatment
739	sIVq104_natgas_cons_mcf_paint	byte	Q104 - Natural Gas - Consumption per Process in MMSCFD per Day - Painting
740	sIVq104_natgas_cons_mcf_smelt	byte	Q104 - Natural Gas - Consumption per Process in MMSCFD per Day - Smelting
741	sIVq104_natgas_cons_mcf_weld	byte	Q104 - Natural Gas - Consumption per Process in MMSCFD per Day - Welding
742	sIVq104_natgas_cons_mcf_stamp	byte	Q104 - Natural Gas - Consumption per Process in MMSCFD per Day - Stamping
743	sIVq104_natgas_cons_mcf_aircomp	str7	Q104 - Natural Gas - Consumption per Process in MMSCFD per Day - Air Compression
744	sIVq104_natgas_cons_mcf_steel	byte	Q104 - Natural Gas - Consumption per Process in MMSCFD per Day - Steel Cutting
745	sIVq104_natgas_cons_mcf_thermoxi	byte	Q104 - Natural Gas - Consumption per Process in MMSCFD per Day - Thermal Oxidaat
746	sIVq104_natgas_cons_mcf_transpo	byte	Q104 - Natural Gas - Consumption per Process in MMSCFD per Day - Transportation
747	sIVq104_natgas_cons_mcf_other	str7	Q104 - Natural Gas - Consumption per Process in MMSCFD per Day - Others
748	sIVq105_natgas_exp_php_airgas	byte	Q105 - Natural Gas - Expenditure per Process in Pesos per Month - Air/Gas Mixing
749	sIVq105_natgas_exp_php_baking	byte	Q105 - Natural Gas - Expenditure per Process in Pesos per Month - Baking
750	sIVq105_natgas_exp_php_boiler	byte	Q105 - Natural Gas - Expenditure per Process in Pesos per Month - Boiler Operati
751	sIVq105_natgas_exp_php_burn	byte	Q105 - Natural Gas - Expenditure per Process in Pesos per Month - Burning
752	sIVq105_natgas_exp_php_curing	byte	Q105 - Natural Gas - Expenditure per Process in Pesos per Month - Curing
753	sIVq105_natgas_exp_php_diecast	byte	Q105 - Natural Gas - Expenditure per Process in Pesos per Month - Die Casting or
754	sIVq105_natgas_exp_php_dry	byte	Q105 - Natural Gas - Expenditure per Process in Pesos per Month - Drying or Anne
755	sIVq105_natgas_exp_php_engload	byte	Q105 - Natural Gas - Expenditure per Process in Pesos per Month - Engine Loading
756	sIVq105_natgas_exp_php_fabri	str13	Q105 - Natural Gas - Expenditure per Process in Pesos per Month - Fabrication
757	sIVq105_natgas_exp_php_fork	byte	Q105 - Natural Gas - Expenditure per Process in Pesos per Month - Forklift Opera
758	sIVq105_natgas_exp_php_heat	byte	Q105 - Natural Gas - Expenditure per Process in Pesos per Month - Heat Treatment
759	sIVq105_natgas_exp_php_ice	byte	Q105 - Natural Gas - Expenditure per Process in Pesos per Month - Ice Making
760	sIVq105_natgas_exp_php_impreg	byte	Q105 - Natural Gas - Expenditure per Process in Pesos per Month - Impregnation
761	sIVq105_natgas_exp_php_machinj	byte	Q105 - Natural Gas - Expenditure per Process in Pesos per Month - Machine Inject
762	sIVq105_natgas_exp_php_melt	byte	Q105 - Natural Gas - Expenditure per Process in Pesos per Month - Melting or Pre
763	sIVq105_natgas_exp_php_metal	byte	Q105 - Natural Gas - Expenditure per Process in Pesos per Month - Metal Treatmen
764	sIVq105_natgas_exp_php_paint	byte	Q105 - Natural Gas - Expenditure per Process in Pesos per Month - Painting
765	sIVq105_natgas_exp_php_smelt	byte	Q105 - Natural Gas - Expenditure per Process in Pesos per Month - Smelting
766	sIVq105_natgas_exp_php_weld	byte	Q105 - Natural Gas - Expenditure per Process in Pesos per Month - Welding
767	sIVq105_natgas_exp_php_stamp	byte	Q105 - Natural Gas - Expenditure per Process in Pesos per Month - Stamping
768	sIVq105_natgas_exp_php_aircomp	str21	Q105 - Natural Gas - Expenditure per Process in Pesos per Month - Air Compressio
769	sIVq105_natgas_exp_php_steel	byte	Q105 - Natural Gas - Expenditure per Process in Pesos per Month - Steel Cutting
770	sIVq105_natgas_exp_php_thermoxi	byte	Q105 - Natural Gas - Expenditure per Process in Pesos per Month - Thermal Oxidaa
771	sIVq105_natgas_exp_php_transpo	byte	Q105 - Natural Gas - Expenditure per Process in Pesos per Month - Transportation
772	sIVq105_natgas_exp_php_other	str13	Q105 - Natural Gas - Expenditure per Process in Pesos per Month - Others
773	sIVq106_natgas_procmode	str10	Q106 - Natural Gas - Mode of Procuring Fuel
774	sIVq106_natgas_procmode_other	byte	Q106 - Natural Gas - Other Mode of Procuring Fuel
775	sIVq107_prop_use	str3	Q107 - Use of Propane
776	sIVq108_prop_impor	str9	Q108 - Importance of Propane
777	sIVq109_prop_airgas	byte	Q109 - Propane - Process in Production that Use Fuel - Air/Gas Mixing
778	sIVq109_prop_baking	byte	Q109 - Propane - Process in Production that Use Fuel - Baking
779	sIVq109_prop_boiler	byte	Q109 - Propane - Process in Production that Use Fuel - Boiler Operation
780	sIVq109_prop_burn	byte	Q109 - Propane - Process in Production that Use Fuel - Burning
781	sIVq109_prop_curing	byte	Q109 - Propane - Process in Production that Use Fuel - Curing
782	sIVq109_prop_diecast	byte	Q109 - Propane - Process in Production that Use Fuel - Die Casting or Wire Bondi
783	sIVq109_prop_dry	byte	Q109 - Propane - Process in Production that Use Fuel - Drying or Annealing
784	sIVq109_prop_engload	byte	Q109 - Propane - Process in Production that Use Fuel - Engine Loading or Prepara
785	sIVq109_prop_fabri	byte	Q109 - Propane - Process in Production that Use Fuel - Fabrication
786	sIVq109_prop_fork	byte	Q109 - Propane - Process in Production that Use Fuel - Forklift Operation
787	sIVq109_prop_heat	str14	Q109 - Propane - Process in Production that Use Fuel - Heat Treatment
788	sIVq109_prop_ice	byte	Q109 - Propane - Process in Production that Use Fuel - Ice Making
789	sIVq109_prop_impreg	byte	Q109 - Propane - Process in Production that Use Fuel - Impregnation
790	sIVq109_prop_machinj	byte	Q109 - Propane - Process in Production that Use Fuel - Machine Injection or Mold
791	sIVq109_prop_melt	byte	Q109 - Propane - Process in Production that Use Fuel - Melting or Pre-melting
792	sIVq109_prop_metal	byte	Q109 - Propane - Process in Production that Use Fuel - Metal Treatment or Pre-tr
793	sIVq109_prop_paint	byte	Q109 - Propane - Process in Production that Use Fuel - Painting
794	sIVq109_prop_smelt	byte	Q109 - Propane - Process in Production that Use Fuel - Smelting
795	sIVq109_prop_steel	byte	Q109 - Propane - Process in Production that Use Fuel - Steel Cutting
796	sIVq109_prop_thermoxi	byte	Q109 - Propane - Process in Production that Use Fuel - Thermal Oxidaation
797	sIVq109_prop_transpo	byte	Q109 - Propane - Process in Production that Use Fuel - Transportation and Logist
798	sIVq109_prop_weld	byte	Q109 - Propane - Process in Production that Use Fuel - Welding
799	sIVq109_prop_stamp	byte	Q109 - Propane - Process in Production that Use Fuel - Stamping
800	sIVq109_prop_aircomp	str25	Q109 - Propane - Process in Production that Use Fuel - Air Compression / Vacuumi
801	sIVq109_prop_other	byte	Q109 - Propane - Process in Production that Use Fuel - Others
802	sIVq110_prop_cons_kg_airgas	byte	Q110 - Propane - Consumption per Process in Kilograms per Day - Air/Gas Mixing
803	sIVq110_prop_cons_kg_baking	byte	Q110 - Propane - Consumption per Process in Kilograms per Day - Baking
804	sIVq110_prop_cons_kg_boiler	byte	Q110 - Propane - Consumption per Process in Kilograms per Day - Boiler Operation
805	sIVq110_prop_cons_kg_burn	byte	Q110 - Propane - Consumption per Process in Kilograms per Day - Burning
806	sIVq110_prop_cons_kg_curing	byte	Q110 - Propane - Consumption per Process in Kilograms per Day - Curing
807	sIVq110_prop_cons_kg_diecast	byte	Q110 - Propane - Consumption per Process in Kilograms per Day - Die Casting or W
808	sIVq110_prop_cons_kg_dry	byte	Q110 - Propane - Consumption per Process in Kilograms per Day - Drying or Anneal
809	sIVq110_prop_cons_kg_engload	byte	Q110 - Propane - Consumption per Process in Kilograms per Day - Engine Loading o
810	sIVq110_prop_cons_kg_fabri	byte	Q110 - Propane - Consumption per Process in Kilograms per Day - Fabrication
811	sIVq110_prop_cons_kg_fork	byte	Q110 - Propane - Consumption per Process in Kilograms per Day - Forklift Operati
812	sIVq110_prop_cons_kg_heat	str10	Q110 - Propane - Consumption per Process in Kilograms per Day - Heat Treatment
813	sIVq110_prop_cons_kg_ice	byte	Q110 - Propane - Consumption per Process in Kilograms per Day - Ice Making
814	sIVq110_prop_cons_kg_impreg	byte	Q110 - Propane - Consumption per Process in Kilograms per Day - Impregnation
815	sIVq110_prop_cons_kg_machinj	byte	Q110 - Propane - Consumption per Process in Kilograms per Day - Machine Injectio
816	sIVq110_prop_cons_kg_melt	byte	Q110 - Propane - Consumption per Process in Kilograms per Day - Melting or Pre-m
817	sIVq110_prop_cons_kg_metal	byte	Q110 - Propane - Consumption per Process in Kilograms per Day - Metal Treatment
818	sIVq110_prop_cons_kg_paint	byte	Q110 - Propane - Consumption per Process in Kilograms per Day - Painting
819	sIVq110_prop_cons_kg_smelt	byte	Q110 - Propane - Consumption per Process in Kilograms per Day - Smelting
820	sIVq110_prop_cons_kg_weld	byte	Q110 - Propane - Consumption per Process in Kilograms per Day - Welding
821	sIVq110_prop_cons_kg_stamp	byte	Q110 - Propane - Consumption per Process in Kilograms per Day - Stamping
822	sIVq110_prop_cons_kg_aircomp	str10	Q110 - Propane - Consumption per Process in Kilograms per Day - Air Compression
823	sIVq110_prop_cons_kg_steel	byte	Q110 - Propane - Consumption per Process in Kilograms per Day - Steel Cutting
824	sIVq110_prop_cons_kg_thermoxi	byte	Q110 - Propane - Consumption per Process in Kilograms per Day - Thermal Oxidaati
825	sIVq110_prop_cons_kg_transpo	byte	Q110 - Propane - Consumption per Process in Kilograms per Day - Transportation a
826	sIVq110_prop_cons_kg_other	byte	Q110 - Propane - Consumption per Process in Kilograms per Day - Others
827	sIVq111_prop_exp_php_airgas	byte	Q111 - Propane - Expenditure per Process in Pesos per Month - Air/Gas Mixing
828	sIVq111_prop_exp_php_baking	byte	Q111 - Propane - Expenditure per Process in Pesos per Month - Baking
829	sIVq111_prop_exp_php_boiler	byte	Q111 - Propane - Expenditure per Process in Pesos per Month - Boiler Operation
830	sIVq111_prop_exp_php_burn	byte	Q111 - Propane - Expenditure per Process in Pesos per Month - Burning
831	sIVq111_prop_exp_php_curing	byte	Q111 - Propane - Expenditure per Process in Pesos per Month - Curing
832	sIVq111_prop_exp_php_diecast	byte	Q111 - Propane - Expenditure per Process in Pesos per Month - Die Casting or Wir
833	sIVq111_prop_exp_php_dry	byte	Q111 - Propane - Expenditure per Process in Pesos per Month - Drying or Annealin
834	sIVq111_prop_exp_php_engload	byte	Q111 - Propane - Expenditure per Process in Pesos per Month - Engine Loading or
835	sIVq111_prop_exp_php_fabri	byte	Q111 - Propane - Expenditure per Process in Pesos per Month - Fabrication
836	sIVq111_prop_exp_php_fork	byte	Q111 - Propane - Expenditure per Process in Pesos per Month - Forklift Operation
837	sIVq111_prop_exp_php_heat	str13	Q111 - Propane - Expenditure per Process in Pesos per Month - Heat Treatment
838	sIVq111_prop_exp_php_ice	byte	Q111 - Propane - Expenditure per Process in Pesos per Month - Ice Making
839	sIVq111_prop_exp_php_impreg	byte	Q111 - Propane - Expenditure per Process in Pesos per Month - Impregnation
840	sIVq111_prop_exp_php_machinj	byte	Q111 - Propane - Expenditure per Process in Pesos per Month - Machine Injection
841	sIVq111_prop_exp_php_melt	byte	Q111 - Propane - Expenditure per Process in Pesos per Month - Melting or Pre-mel
842	sIVq111_prop_exp_php_metal	byte	Q111 - Propane - Expenditure per Process in Pesos per Month - Metal Treatment or
843	sIVq111_prop_exp_php_paint	byte	Q111 - Propane - Expenditure per Process in Pesos per Month - Painting
844	sIVq111_prop_exp_php_smelt	byte	Q111 - Propane - Expenditure per Process in Pesos per Month - Smelting
845	sIVq111_prop_exp_php_weld	byte	Q111 - Propane - Expenditure per Process in Pesos per Month - Welding
846	sIVq111_prop_exp_php_stamp	byte	Q111 - Propane - Expenditure per Process in Pesos per Month - Stamping
847	sIVq111_prop_exp_php_aircomp	str13	Q111 - Propane - Expenditure per Process in Pesos per Month - Air Compression /
848	sIVq111_prop_exp_php_steel	byte	Q111 - Propane - Expenditure per Process in Pesos per Month - Steel Cutting
849	sIVq111_prop_exp_php_thermoxi	byte	Q111 - Propane - Expenditure per Process in Pesos per Month - Thermal Oxidaation
850	sIVq111_prop_exp_php_transpo	byte	Q111 - Propane - Expenditure per Process in Pesos per Month - Transportation and
851	sIVq111_prop_exp_php_other	byte	Q111 - Propane - Expenditure per Process in Pesos per Month - Others
852	sIVq112_prop_procmode	str16	Q112 - Propane - Mode of Procuring Fuel
853	sIVq112_prop_procmode_other	byte	Q112 - Propane - Other Mode of Procuring Fuel
854	sIVq113_other1_use	str3	Q113 - Use of Other Fuel (1)
855	sIVq113_other1_use_fuel	str13	Q113 - Name of Other Fuel (1)
856	sIVq114_other1_impor	str16	Q114 - Importance of Other Fuel (1)
857	sIVq115_other1_airgas	byte	Q115 - Other Fuel (1) - Process in Production that Use Fuel - Air/Gas Mixing
858	sIVq115_other1_baking	byte	Q115 - Other Fuel (1) - Process in Production that Use Fuel - Baking
859	sIVq115_other1_boiler	str50	Q115 - Other Fuel (1) - Process in Production that Use Fuel - Boiler Operation
860	sIVq115_other1_burn	byte	Q115 - Other Fuel (1) - Process in Production that Use Fuel - Burning
861	sIVq115_other1_curing	byte	Q115 - Other Fuel (1) - Process in Production that Use Fuel - Curing
862	sIVq115_other1_diecast	byte	Q115 - Other Fuel (1) - Process in Production that Use Fuel - Die Casting or Wir
863	sIVq115_other1_dry	str84	Q115 - Other Fuel (1) - Process in Production that Use Fuel - Drying or Annealin
864	sIVq115_other1_engload	byte	Q115 - Other Fuel (1) - Process in Production that Use Fuel - Engine Loading or
865	sIVq115_other1_fabri	str11	Q115 - Other Fuel (1) - Process in Production that Use Fuel - Fabrication
866	sIVq115_other1_fork	str18	Q115 - Other Fuel (1) - Process in Production that Use Fuel - Forklift Operation
867	sIVq115_other1_heat	byte	Q115 - Other Fuel (1) - Process in Production that Use Fuel - Heat Treatment
868	sIVq115_other1_ice	byte	Q115 - Other Fuel (1) - Process in Production that Use Fuel - Ice Making
869	sIVq115_other1_impreg	byte	Q115 - Other Fuel (1) - Process in Production that Use Fuel - Impregnation
870	sIVq115_other1_machinj	str28	Q115 - Other Fuel (1) - Process in Production that Use Fuel - Machine Injection
871	sIVq115_other1_melt	byte	Q115 - Other Fuel (1) - Process in Production that Use Fuel - Melting or Pre-mel
872	sIVq115_other1_metal	byte	Q115 - Other Fuel (1) - Process in Production that Use Fuel - Metal Treatment or
873	sIVq115_other1_paint	byte	Q115 - Other Fuel (1) - Process in Production that Use Fuel - Painting
874	sIVq115_other1_smelt	byte	Q115 - Other Fuel (1) - Process in Production that Use Fuel - Smelting
875	sIVq115_other1_steel	byte	Q115 - Other Fuel (1) - Process in Production that Use Fuel - Steel Cutting
876	sIVq115_other1_thermoxi	byte	Q115 - Other Fuel (1) - Process in Production that Use Fuel - Thermal Oxidaation
877	sIVq115_other1_transpo	byte	Q115 - Other Fuel (1) - Process in Production that Use Fuel - Transportation and
878	sIVq115_other1_weld	byte	Q115 - Other Fuel (1) - Process in Production that Use Fuel - Welding
879	sIVq115_other1_stamp	byte	Q115 - Other Fuel (1) - Process in Production that Use Fuel - Stamping
880	sIVq115_other1_aircomp	str25	Q115 - Other Fuel (1) - Process in Production that Use Fuel - Air Compression /
881	sIVq115_other1_other	str10	Q115 - Other Fuel (1) - Process in Production that Use Fuel - Others
882	sIVq116_other1_cons_airgas	byte	Q116 - Other Fuel (1) - Consumption per Process per Day - Air/Gas Mixing
883	sIVq116_other1_cons_baking	byte	Q116 - Other Fuel (1) - Consumption per Process per Day - Baking
884	sIVq116_other1_cons_boiler	str14	Q116 - Other Fuel (1) - Consumption per Process per Day - Boiler Operation
885	sIVq116_other1_cons_burn	byte	Q116 - Other Fuel (1) - Consumption per Process per Day - Burning
886	sIVq116_other1_cons_curing	byte	Q116 - Other Fuel (1) - Consumption per Process per Day - Curing
887	sIVq116_other1_cons_diecast	byte	Q116 - Other Fuel (1) - Consumption per Process per Day - Die Casting or Wire Bo
888	sIVq116_other1_cons_dry	str16	Q116 - Other Fuel (1) - Consumption per Process per Day - Drying or Annealing
889	sIVq116_other1_cons_engload	byte	Q116 - Other Fuel (1) - Consumption per Process per Day - Engine Loading or Prep
890	sIVq116_other1_cons_fabri	int	Q116 - Other Fuel (1) - Consumption per Process per Day - Fabrication
891	sIVq116_other1_cons_fork	str9	Q116 - Other Fuel (1) - Consumption per Process per Day - Forklift Operation
892	sIVq116_other1_cons_heat	byte	Q116 - Other Fuel (1) - Consumption per Process per Day - Heat Treatment
893	sIVq116_other1_cons_ice	byte	Q116 - Other Fuel (1) - Consumption per Process per Day - Ice Making
894	sIVq116_other1_cons_impreg	byte	Q116 - Other Fuel (1) - Consumption per Process per Day - Impregnation
895	sIVq116_other1_cons_machinj	str8	Q116 - Other Fuel (1) - Consumption per Process per Day - Machine Injection or M
896	sIVq116_other1_cons_melt	byte	Q116 - Other Fuel (1) - Consumption per Process per Day - Melting or Pre-melting
897	sIVq116_other1_cons_metal	byte	Q116 - Other Fuel (1) - Consumption per Process per Day - Metal Treatment or Pre
898	sIVq116_other1_cons_paint	byte	Q116 - Other Fuel (1) - Consumption per Process per Day - Painting
899	sIVq116_other1_cons_smelt	byte	Q116 - Other Fuel (1) - Consumption per Process per Day - Smelting
900	sIVq116_other1_cons_weld	byte	Q116 - Other Fuel (1) - Consumption per Process per Day - Welding
901	sIVq116_other1_cons_stamp	byte	Q116 - Other Fuel (1) - Consumption per Process per Day - Stamping
902	sIVq116_other1_cons_aircomp	str9	Q116 - Other Fuel (1) - Consumption per Process per Day - Air Compression / Vacu
903	sIVq116_other1_cons_steel	byte	Q116 - Other Fuel (1) - Consumption per Process per Day - Steel Cutting
904	sIVq116_other1_cons_thermoxi	byte	Q116 - Other Fuel (1) - Consumption per Process per Day - Thermal Oxidaation
905	sIVq116_other1_cons_transpo	byte	Q116 - Other Fuel (1) - Consumption per Process per Day - Transportation and Log
906	sIVq116_other1_cons_other	str10	Q116 - Other Fuel (1) - Consumption per Process per Day - Others
907	sIVq117_other1_exp_php_airgas	byte	Q117 - Other Fuel (1) - Expenditure per Process in Pesos per Month - Air/Gas Mix
908	sIVq117_other1_exp_php_baking	byte	Q117 - Other Fuel (1) - Expenditure per Process in Pesos per Month - Baking
909	sIVq117_other1_exp_php_boiler	long	Q117 - Other Fuel (1) - Expenditure per Process in Pesos per Month - Boiler Oper
910	sIVq117_other1_exp_php_burn	byte	Q117 - Other Fuel (1) - Expenditure per Process in Pesos per Month - Burning
911	sIVq117_other1_exp_php_curing	byte	Q117 - Other Fuel (1) - Expenditure per Process in Pesos per Month - Curing
912	sIVq117_other1_exp_php_diecast	byte	Q117 - Other Fuel (1) - Expenditure per Process in Pesos per Month - Die Casting
913	sIVq117_other1_exp_php_dry	long	Q117 - Other Fuel (1) - Expenditure per Process in Pesos per Month - Drying or A
914	sIVq117_other1_exp_php_engload	byte	Q117 - Other Fuel (1) - Expenditure per Process in Pesos per Month - Engine Load
915	sIVq117_other1_exp_php_fabri	long	Q117 - Other Fuel (1) - Expenditure per Process in Pesos per Month - Fabrication
916	sIVq117_other1_exp_php_fork	int	Q117 - Other Fuel (1) - Expenditure per Process in Pesos per Month - Forklift Op
917	sIVq117_other1_exp_php_heat	byte	Q117 - Other Fuel (1) - Expenditure per Process in Pesos per Month - Heat Treatm
918	sIVq117_other1_exp_php_ice	byte	Q117 - Other Fuel (1) - Expenditure per Process in Pesos per Month - Ice Making
919	sIVq117_other1_exp_php_impreg	byte	Q117 - Other Fuel (1) - Expenditure per Process in Pesos per Month - Impregnatio
920	sIVq117_other1_exp_php_machinj	int	Q117 - Other Fuel (1) - Expenditure per Process in Pesos per Month - Machine Inj
921	sIVq117_other1_exp_php_melt	byte	Q117 - Other Fuel (1) - Expenditure per Process in Pesos per Month - Melting or
922	sIVq117_other1_exp_php_metal	byte	Q117 - Other Fuel (1) - Expenditure per Process in Pesos per Month - Metal Treat
923	sIVq117_other1_exp_php_paint	byte	Q117 - Other Fuel (1) - Expenditure per Process in Pesos per Month - Painting
924	sIVq117_other1_exp_php_smelt	byte	Q117 - Other Fuel (1) - Expenditure per Process in Pesos per Month - Smelting
925	sIVq117_other1_exp_php_weld	byte	Q117 - Other Fuel (1) - Expenditure per Process in Pesos per Month - Welding
926	sIVq117_other1_exp_php_stamp	byte	Q117 - Other Fuel (1) - Expenditure per Process in Pesos per Month - Stamping
927	sIVq117_other1_exp_php_aircomp	int	Q117 - Other Fuel (1) - Expenditure per Process in Pesos per Month - Air Compres
928	sIVq117_other1_exp_php_steel	byte	Q117 - Other Fuel (1) - Expenditure per Process in Pesos per Month - Steel Cutti
929	sIVq117_other1_exp_php_thermoxi	byte	Q117 - Other Fuel (1) - Expenditure per Process in Pesos per Month - Thermal Oxi
930	sIVq117_other1_exp_php_transpo	byte	Q117 - Other Fuel (1) - Expenditure per Process in Pesos per Month - Transportat
931	sIVq117_other1_other	int	Q117 - Other Fuel (1) - Expenditure per Process in Pesos per Month - Others
932	sIVq118_other1_procmode	str22	Q118 - Other Fuel (1) - Mode of Procuring Fuel
933	sIVq118_other1_procmode_other	str21	Q118 - Other Fuel (1) - Other Mode of Procuring Fuel
934	sIVq119_other2_use	str3	Q119 - Use of Other Fuel (2)
935	sIVq119_other2_use_fuel	str6	Q119 - Name of Other Fuel (2)
936	sIVq120_other2_impor	str9	Q120 - Importance of Other Fuel (2)
937	sIVq121_other2_airgas	byte	Q121 - Other Fuel (2) - Process in Production that Use Fuel - Air/Gas Mixing
938	sIVq121_other2_baking	byte	Q121 - Other Fuel (2) - Process in Production that Use Fuel - Baking
939	sIVq121_other2_boiler	byte	Q121 - Other Fuel (2) - Process in Production that Use Fuel - Boiler Operation
940	sIVq121_other2_burn	byte	Q121 - Other Fuel (2) - Process in Production that Use Fuel - Burning
941	sIVq121_other2_curing	byte	Q121 - Other Fuel (2) - Process in Production that Use Fuel - Curing
942	sIVq121_other2_diecast	byte	Q121 - Other Fuel (2) - Process in Production that Use Fuel - Die Casting or Wir
943	sIVq121_other2_dry	byte	Q121 - Other Fuel (2) - Process in Production that Use Fuel - Drying or Annealin
944	sIVq121_other2_engload	byte	Q121 - Other Fuel (2) - Process in Production that Use Fuel - Engine Loading or
945	sIVq121_other2_fabri	byte	Q121 - Other Fuel (2) - Process in Production that Use Fuel - Fabrication
946	sIVq121_other2_fork	str18	Q121 - Other Fuel (2) - Process in Production that Use Fuel - Forklift Operation
947	sIVq121_other2_heat	byte	Q121 - Other Fuel (2) - Process in Production that Use Fuel - Heat Treatment
948	sIVq121_other2_ice	byte	Q121 - Other Fuel (2) - Process in Production that Use Fuel - Ice Making
949	sIVq121_other2_impreg	byte	Q121 - Other Fuel (2) - Process in Production that Use Fuel - Impregnation
950	sIVq121_other2_machinj	byte	Q121 - Other Fuel (2) - Process in Production that Use Fuel - Machine Injection
951	sIVq121_other2_melt	byte	Q121 - Other Fuel (2) - Process in Production that Use Fuel - Melting or Pre-mel
952	sIVq121_other2_metal	byte	Q121 - Other Fuel (2) - Process in Production that Use Fuel - Metal Treatment or
953	sIVq121_other2_paint	byte	Q121 - Other Fuel (2) - Process in Production that Use Fuel - Painting
954	sIVq121_other2_smelt	byte	Q121 - Other Fuel (2) - Process in Production that Use Fuel - Smelting
955	sIVq121_other2_steel	byte	Q121 - Other Fuel (2) - Process in Production that Use Fuel - Steel Cutting
956	sIVq121_other2_thermoxi	byte	Q121 - Other Fuel (2) - Process in Production that Use Fuel - Thermal Oxidaation
957	sIVq121_other2_transpo	byte	Q121 - Other Fuel (2) - Process in Production that Use Fuel - Transportation and
958	sIVq121_other2_weld	byte	Q121 - Other Fuel (2) - Process in Production that Use Fuel - Welding
959	sIVq121_other2_stamp	byte	Q121 - Other Fuel (2) - Process in Production that Use Fuel - Stamping
960	sIVq121_other2_aircomp	byte	Q121 - Other Fuel (2) - Process in Production that Use Fuel - Air Compression /
961	sIVq121_other2_other	str23	Q121 - Other Fuel (2) - Process in Production that Use Fuel - Others
962	sIVq122_other2_cons_airgas	byte	Q122 - Other Fuel (2) - Consumption per Process per Day - Air/Gas Mixing
963	sIVq122_other2_cons_baking	byte	Q122 - Other Fuel (2) - Consumption per Process per Day - Baking
964	sIVq122_other2_cons_boiler	byte	Q122 - Other Fuel (2) - Consumption per Process per Day - Boiler Operation
965	sIVq122_other2_cons_burn	byte	Q122 - Other Fuel (2) - Consumption per Process per Day - Burning
966	sIVq122_other2_cons_curing	byte	Q122 - Other Fuel (2) - Consumption per Process per Day - Curing
967	sIVq122_other2_cons_diecast	byte	Q122 - Other Fuel (2) - Consumption per Process per Day - Die Casting or Wire Bo
968	sIVq122_other2_cons_dry	byte	Q122 - Other Fuel (2) - Consumption per Process per Day - Drying or Annealing
969	sIVq122_other2_cons_engload	byte	Q122 - Other Fuel (2) - Consumption per Process per Day - Engine Loading or Prep
970	sIVq122_other2_cons_fabri	byte	Q122 - Other Fuel (2) - Consumption per Process per Day - Fabrication
971	sIVq122_other2_cons_fork	str10	Q122 - Other Fuel (2) - Consumption per Process per Day - Forklift Operation
972	sIVq122_other2_cons_heat	byte	Q122 - Other Fuel (2) - Consumption per Process per Day - Heat Treatment
973	sIVq122_other2_cons_ice	byte	Q122 - Other Fuel (2) - Consumption per Process per Day - Ice Making
974	sIVq122_other2_cons_impreg	byte	Q122 - Other Fuel (2) - Consumption per Process per Day - Impregnation
975	sIVq122_other2_cons_machinj	byte	Q122 - Other Fuel (2) - Consumption per Process per Day - Machine Injection or M
976	sIVq122_other2_cons_melt	byte	Q122 - Other Fuel (2) - Consumption per Process per Day - Melting or Pre-melting
977	sIVq122_other2_cons_metal	byte	Q122 - Other Fuel (2) - Consumption per Process per Day - Metal Treatment or Pre
978	sIVq122_other2_cons_paint	byte	Q122 - Other Fuel (2) - Consumption per Process per Day - Painting
979	sIVq122_other2_cons_smelt	byte	Q122 - Other Fuel (2) - Consumption per Process per Day - Smelting
980	sIVq122_other2_cons_weld	byte	Q122 - Other Fuel (2) - Consumption per Process per Day - Welding
981	sIVq122_other2_cons_stamp	byte	Q122 - Other Fuel (2) - Consumption per Process per Day - Stamping
982	sIVq122_other2_cons_aircomp	byte	Q122 - Other Fuel (2) - Consumption per Process per Day - Air Compression / Vacu
983	sIVq122_other2_cons_steel	byte	Q122 - Other Fuel (2) - Consumption per Process per Day - Steel Cutting
984	sIVq122_other2_cons_thermoxi	byte	Q122 - Other Fuel (2) - Consumption per Process per Day - Thermal Oxidaation
985	sIVq122_other2_cons_transpo	byte	Q122 - Other Fuel (2) - Consumption per Process per Day - Transportation and Log
986	sIVq122_other2_cons_other	str10	Q122 - Other Fuel (2) - Consumption per Process per Day - Others
987	sIVq123_other2_exp_php_airgas	byte	Q123 - Other Fuel (2) - Expenditure per Process in Pesos per Month - Air/Gas Mix
988	sIVq123_other2_exp_php_baking	byte	Q123 - Other Fuel (2) - Expenditure per Process in Pesos per Month - Baking
989	sIVq123_other2_exp_php_boiler	byte	Q123 - Other Fuel (2) - Expenditure per Process in Pesos per Month - Boiler Oper
990	sIVq123_other2_exp_php_burn	byte	Q123 - Other Fuel (2) - Expenditure per Process in Pesos per Month - Burning
991	sIVq123_other2_exp_php_curing	byte	Q123 - Other Fuel (2) - Expenditure per Process in Pesos per Month - Curing
992	sIVq123_other2_exp_php_diecast	byte	Q123 - Other Fuel (2) - Expenditure per Process in Pesos per Month - Die Casting
993	sIVq123_other2_exp_php_dry	byte	Q123 - Other Fuel (2) - Expenditure per Process in Pesos per Month - Drying or A
994	sIVq123_other2_exp_php_engload	byte	Q123 - Other Fuel (2) - Expenditure per Process in Pesos per Month - Engine Load
995	sIVq123_other2_exp_php_fabri	byte	Q123 - Other Fuel (2) - Expenditure per Process in Pesos per Month - Fabrication
996	sIVq123_other2_exp_php_fork	int	Q123 - Other Fuel (2) - Expenditure per Process in Pesos per Month - Forklift Op
997	sIVq123_other2_exp_php_heat	byte	Q123 - Other Fuel (2) - Expenditure per Process in Pesos per Month - Heat Treatm
998	sIVq123_other2_exp_php_ice	byte	Q123 - Other Fuel (2) - Expenditure per Process in Pesos per Month - Ice Making
999	sIVq123_other2_exp_php_impreg	byte	Q123 - Other Fuel (2) - Expenditure per Process in Pesos per Month - Impregnatio
1000	sIVq123_other2_exp_php_machinj	byte	Q123 - Other Fuel (2) - Expenditure per Process in Pesos per Month - Machine Inj
1001	sIVq123_other2_exp_php_melt	byte	Q123 - Other Fuel (2) - Expenditure per Process in Pesos per Month - Melting or
1002	sIVq123_other2_exp_php_metal	byte	Q123 - Other Fuel (2) - Expenditure per Process in Pesos per Month - Metal Treat
1003	sIVq123_other2_exp_php_paint	byte	Q123 - Other Fuel (2) - Expenditure per Process in Pesos per Month - Painting
1004	sIVq123_other2_exp_php_smelt	byte	Q123 - Other Fuel (2) - Expenditure per Process in Pesos per Month - Smelting
1005	sIVq123_other2_exp_php_weld	byte	Q123 - Other Fuel (2) - Expenditure per Process in Pesos per Month - Welding
1006	sIVq123_other2_exp_php_stamp	byte	Q123 - Other Fuel (2) - Expenditure per Process in Pesos per Month - Stamping
1007	sIVq123_other2_exp_php_aircomp	byte	Q123 - Other Fuel (2) - Expenditure per Process in Pesos per Month - Air Compres
1008	sIVq123_other2_exp_php_steel	byte	Q123 - Other Fuel (2) - Expenditure per Process in Pesos per Month - Steel Cutti
1009	sIVq123_other2_exp_php_thermoxi	byte	Q123 - Other Fuel (2) - Expenditure per Process in Pesos per Month - Thermal Oxi
1010	sIVq123_other2_exp_php_transpo	byte	Q123 - Other Fuel (2) - Expenditure per Process in Pesos per Month - Transportat
1011	sIVq123_other2_other	int	Q123 - Other Fuel (2) - Expenditure per Process in Pesos per Month - Others
1012	sIVq124_other2_procmode	str16	Q124 - Other Fuel (2) - Mode of Procuring Fuel
1013	sIVq124_other2_procmode_other	byte	Q124 - Other Fuel (2) - Other Mode of Procuring Fuel
1014	sIVq125_other3_use	str3	Q125 - Use of Other Fuel (3)
1015	sIVq125_other3_use_fuel	str9	Q125 - Name of Other Fuel (3)
1016	sIVq126_other3_impor	str9	Q126 - Importance of Other Fuel (3)
1017	sIVq127_other3_airgas	byte	Q127 - Other Fuel (3) - Process in Production that Use Fuel - Air/Gas Mixing
1018	sIVq127_other3_baking	byte	Q127 - Other Fuel (3) - Process in Production that Use Fuel - Baking
1019	sIVq127_other3_boiler	byte	Q127 - Other Fuel (3) - Process in Production that Use Fuel - Boiler Operation
1020	sIVq127_other3_burn	byte	Q127 - Other Fuel (3) - Process in Production that Use Fuel - Burning
1021	sIVq127_other3_curing	byte	Q127 - Other Fuel (3) - Process in Production that Use Fuel - Curing
1022	sIVq127_other3_diecast	byte	Q127 - Other Fuel (3) - Process in Production that Use Fuel - Die Casting or Wir
1023	sIVq127_other3_dry	byte	Q127 - Other Fuel (3) - Process in Production that Use Fuel - Drying or Annealin
1024	sIVq127_other3_engload	byte	Q127 - Other Fuel (3) - Process in Production that Use Fuel - Engine Loading or
1025	sIVq127_other3_fabri	byte	Q127 - Other Fuel (3) - Process in Production that Use Fuel - Fabrication
1026	sIVq127_other3_fork	str18	Q127 - Other Fuel (3) - Process in Production that Use Fuel - Forklift Operation
1027	sIVq127_other3_heat	byte	Q127 - Other Fuel (3) - Process in Production that Use Fuel - Heat Treatment
1028	sIVq127_other3_ice	byte	Q127 - Other Fuel (3) - Process in Production that Use Fuel - Ice Making
1029	sIVq127_other3_impreg	byte	Q127 - Other Fuel (3) - Process in Production that Use Fuel - Impregnation
1030	sIVq127_other3_machinj	byte	Q127 - Other Fuel (3) - Process in Production that Use Fuel - Machine Injection
1031	sIVq127_other3_melt	byte	Q127 - Other Fuel (3) - Process in Production that Use Fuel - Melting or Pre-mel
1032	sIVq127_other3_metal	byte	Q127 - Other Fuel (3) - Process in Production that Use Fuel - Metal Treatment or
1033	sIVq127_other3_paint	byte	Q127 - Other Fuel (3) - Process in Production that Use Fuel - Painting
1034	sIVq127_other3_smelt	byte	Q127 - Other Fuel (3) - Process in Production that Use Fuel - Smelting
1035	sIVq127_other3_steel	byte	Q127 - Other Fuel (3) - Process in Production that Use Fuel - Steel Cutting
1036	sIVq127_other3_thermoxi	byte	Q127 - Other Fuel (3) - Process in Production that Use Fuel - Thermal Oxidaation
1037	sIVq127_other3_transpo	byte	Q127 - Other Fuel (3) - Process in Production that Use Fuel - Transportation and
1038	sIVq127_other3_weld	byte	Q127 - Other Fuel (3) - Process in Production that Use Fuel - Welding
1039	sIVq127_other3_stamp	byte	Q127 - Other Fuel (3) - Process in Production that Use Fuel - Stamping
1040	sIVq127_other3_aircomp	byte	Q127 - Other Fuel (3) - Process in Production that Use Fuel - Air Compression /
1041	sIVq127_other3_other	str50	Q127 - Other Fuel (3) - Process in Production that Use Fuel - Others
1042	sIVq128_other3_cons_airgas	byte	Q128 - Other Fuel (3) - Consumption per Process per Day - Air/Gas Mixing
1043	sIVq128_other3_cons_baking	byte	Q128 - Other Fuel (3) - Consumption per Process per Day - Baking
1044	sIVq128_other3_cons_boiler	byte	Q128 - Other Fuel (3) - Consumption per Process per Day - Boiler Operation
1045	sIVq128_other3_cons_burn	byte	Q128 - Other Fuel (3) - Consumption per Process per Day - Burning
1046	sIVq128_other3_cons_curing	byte	Q128 - Other Fuel (3) - Consumption per Process per Day - Curing
1047	sIVq128_other3_cons_diecast	byte	Q128 - Other Fuel (3) - Consumption per Process per Day - Die Casting or Wire Bo
1048	sIVq128_other3_cons_dry	byte	Q128 - Other Fuel (3) - Consumption per Process per Day - Drying or Annealing
1049	sIVq128_other3_cons_engload	byte	Q128 - Other Fuel (3) - Consumption per Process per Day - Engine Loading or Prep
1050	sIVq128_other3_cons_fabri	byte	Q128 - Other Fuel (3) - Consumption per Process per Day - Fabrication
1051	sIVq128_other3_cons_fork	str9	Q128 - Other Fuel (3) - Consumption per Process per Day - Forklift Operation
1052	sIVq128_other3_cons_heat	byte	Q128 - Other Fuel (3) - Consumption per Process per Day - Heat Treatment
1053	sIVq128_other3_cons_ice	byte	Q128 - Other Fuel (3) - Consumption per Process per Day - Ice Making
1054	sIVq128_other3_cons_impreg	byte	Q128 - Other Fuel (3) - Consumption per Process per Day - Impregnation
1055	sIVq128_other3_cons_machinj	byte	Q128 - Other Fuel (3) - Consumption per Process per Day - Machine Injection or M
1056	sIVq128_other3_cons_melt	byte	Q128 - Other Fuel (3) - Consumption per Process per Day - Melting or Pre-melting
1057	sIVq128_other3_cons_metal	byte	Q128 - Other Fuel (3) - Consumption per Process per Day - Metal Treatment or Pre
1058	sIVq128_other3_cons_paint	byte	Q128 - Other Fuel (3) - Consumption per Process per Day - Painting
1059	sIVq128_other3_cons_smelt	byte	Q128 - Other Fuel (3) - Consumption per Process per Day - Smelting
1060	sIVq128_other3_cons_weld	byte	Q128 - Other Fuel (3) - Consumption per Process per Day - Welding
1061	sIVq128_other3_cons_stamp	byte	Q128 - Other Fuel (3) - Consumption per Process per Day - Stamping
1062	sIVq128_other3_cons_aircomp	byte	Q128 - Other Fuel (3) - Consumption per Process per Day - Air Compression / Vacu
1063	sIVq128_other3_cons_steel	byte	Q128 - Other Fuel (3) - Consumption per Process per Day - Steel Cutting
1064	sIVq128_other3_cons_thermoxi	byte	Q128 - Other Fuel (3) - Consumption per Process per Day - Thermal Oxidaation
1065	sIVq128_other3_cons_transpo	byte	Q128 - Other Fuel (3) - Consumption per Process per Day - Transportation and Log
1066	sIVq128_other3_cons_other	str10	Q128 - Other Fuel (3) - Consumption per Process per Day - Others
1067	sIVq129_other3_exp_php_airgas	byte	Q129 - Other Fuel (3) - Expenditure per Process in Pesos per Month - Air/Gas Mix
1068	sIVq129_other3_exp_php_baking	byte	Q129 - Other Fuel (3) - Expenditure per Process in Pesos per Month - Baking
1069	sIVq129_other3_exp_php_boiler	byte	Q129 - Other Fuel (3) - Expenditure per Process in Pesos per Month - Boiler Oper
1070	sIVq129_other3_exp_php_burn	byte	Q129 - Other Fuel (3) - Expenditure per Process in Pesos per Month - Burning
1071	sIVq129_other3_exp_php_curing	byte	Q129 - Other Fuel (3) - Expenditure per Process in Pesos per Month - Curing
1072	sIVq129_other3_exp_php_diecast	byte	Q129 - Other Fuel (3) - Expenditure per Process in Pesos per Month - Die Casting
1073	sIVq129_other3_exp_php_dry	byte	Q129 - Other Fuel (3) - Expenditure per Process in Pesos per Month - Drying or A
1074	sIVq129_other3_exp_php_engload	byte	Q129 - Other Fuel (3) - Expenditure per Process in Pesos per Month - Engine Load
1075	sIVq129_other3_exp_php_fabri	byte	Q129 - Other Fuel (3) - Expenditure per Process in Pesos per Month - Fabrication
1076	sIVq129_other3_exp_php_fork	int	Q129 - Other Fuel (3) - Expenditure per Process in Pesos per Month - Forklift Op
1077	sIVq129_other3_exp_php_heat	byte	Q129 - Other Fuel (3) - Expenditure per Process in Pesos per Month - Heat Treatm
1078	sIVq129_other3_exp_php_ice	byte	Q129 - Other Fuel (3) - Expenditure per Process in Pesos per Month - Ice Making
1079	sIVq129_other3_exp_php_impreg	byte	Q129 - Other Fuel (3) - Expenditure per Process in Pesos per Month - Impregnatio
1080	sIVq129_other3_exp_php_machinj	byte	Q129 - Other Fuel (3) - Expenditure per Process in Pesos per Month - Machine Inj
1081	sIVq129_other3_exp_php_melt	byte	Q129 - Other Fuel (3) - Expenditure per Process in Pesos per Month - Melting or
1082	sIVq129_other3_exp_php_metal	byte	Q129 - Other Fuel (3) - Expenditure per Process in Pesos per Month - Metal Treat
1083	sIVq129_other3_exp_php_paint	byte	Q129 - Other Fuel (3) - Expenditure per Process in Pesos per Month - Painting
1084	sIVq129_other3_exp_php_smelt	byte	Q129 - Other Fuel (3) - Expenditure per Process in Pesos per Month - Smelting
1085	sIVq129_other3_exp_php_weld	byte	Q129 - Other Fuel (3) - Expenditure per Process in Pesos per Month - Welding
1086	sIVq129_other3_exp_php_stamp	byte	Q129 - Other Fuel (3) - Expenditure per Process in Pesos per Month - Stamping
1087	sIVq129_other3_exp_php_aircomp	byte	Q129 - Other Fuel (3) - Expenditure per Process in Pesos per Month - Air Compres
1088	sIVq129_other3_exp_php_steel	byte	Q129 - Other Fuel (3) - Expenditure per Process in Pesos per Month - Steel Cutti
1089	sIVq129_other3_exp_php_thermoxi	byte	Q129 - Other Fuel (3) - Expenditure per Process in Pesos per Month - Thermal Oxi
1090	sIVq129_other3_exp_php_transpo	byte	Q129 - Other Fuel (3) - Expenditure per Process in Pesos per Month - Transportat
1091	sIVq129_other3_other	int	Q129 - Other Fuel (3) - Expenditure per Process in Pesos per Month - Others
1092	sIVq130_other3_procmode	str16	Q130 - Other Fuel (3) - Mode of Procuring Fuel
1093	sIVq130_other3_procmode_other	byte	Q130 - Other Fuel (3) - Other Mode of Procuring Fuel
1094	sVq131_natgas_know	byte	Q131 - Natural Gas - Extent of Knowledge
1095	sVq132_natgas_safe	float	Q132 - Natural Gas - Safe to Use
1096	sVq133_natgas_costcomp	float	Q133 - Natural Gas - Cost-competitive Relative to Fuels/Primary Energies Using
1097	sVq134_natgas_saving	float	Q134 - Natural Gas - Savings
1098	sVq135_natgas_consid_price	byte	Q135 - Natural Gas - Consideration in Using - Price
1099	sVq135_natgas_consid_supply	byte	Q135 - Natural Gas - Consideration in Using - Supply Stability, and Reliability
1100	sVq135_natgas_consid_safe	byte	Q135 - Natural Gas - Consideration in Using - Safety and Security
1101	sVq135_natgas_consid_envi	byte	Q135 - Natural Gas - Consideration in Using - Environmental Concerns
1102	sVq135_natgas_consid_compa	byte	Q135 - Natural Gas - Consideration in Using - Compatibility of Machines and Equi
1103	sVq135_natgas_consid_retro	byte	Q135 - Natural Gas - Consideration in Using - Retrofitting Costs of Equipment
1104	sVq136_natgas_retrocost_php	float	Q136 - Natural Gas - Retrofitting Costs of Equipment in PHP (Average)
1105	sVq137_natgas_openswit	float	Q137 - Natural Gas - Openness to Switch
1106	sVq138_natgas_swit_prod_biod	str9	Q138 - Natural Gas - Fuels Likely to Replace with in Production - Biodiesel
1107	sVq138_natgas_swit_prod_bunk	str6	Q138 - Natural Gas - Fuels Likely to Replace with in Production - Bunker
1108	sVq138_natgas_swit_prod_coal	str4	Q138 - Natural Gas - Fuels Likely to Replace with in Production - Coal
1109	sVq138_natgas_swit_prod_dies	str6	Q138 - Natural Gas - Fuels Likely to Replace with in Production - Diesel
1110	sVq138_natgas_swit_prod_gaso	str8	Q138 - Natural Gas - Fuels Likely to Replace with in Production - Gasoline
1111	sVq138_natgas_swit_prod_kero	str8	Q138 - Natural Gas - Fuels Likely to Replace with in Production - Kerosene
1112	sVq138_natgas_swit_prod_lpg	str3	Q138 - Natural Gas - Fuels Likely to Replace with in Production - LPG
1113	sVq138_natgas_swit_prod_prop	str7	Q138 - Natural Gas - Fuels Likely to Replace with in Production - Propane
1114	sVq138_natgas_swit_prod_oth	str96	Q138 - Natural Gas - Fuels Likely to Replace with in Production - Others
1115	sVq139_natgas_swit_self_biod	str9	Q139 - Natural Gas - Fuels Likely to Replace with in Self-generation - Biodiesel
1116	sVq139_natgas_swit_self_bunk	str6	Q139 - Natural Gas - Fuels Likely to Replace with in Self-generation - Bunker
1117	sVq139_natgas_swit_self_coal	str4	Q139 - Natural Gas - Fuels Likely to Replace with in Self-generation - Coal
1118	sVq139_natgas_swit_self_dies	str6	Q139 - Natural Gas - Fuels Likely to Replace with in Self-generation - Diesel
1119	sVq139_natgas_swit_self_gaso	str8	Q139 - Natural Gas - Fuels Likely to Replace with in Self-generation - Gasoline
1120	sVq139_natgas_swit_self_kero	str8	Q139 - Natural Gas - Fuels Likely to Replace with in Self-generation - Kerosene
1121	sVq139_natgas_swit_self_lpg	str3	Q139 - Natural Gas - Fuels Likely to Replace with in Self-generation - LPG
1122	sVq139_natgas_swit_self_prop	str7	Q139 - Natural Gas - Fuels Likely to Replace with in Self-generation - Propane
1123	sVq139_natgas_swit_self_sol	str5	Q139 - Natural Gas - Fuels Likely to Replace with in Self-generation - Solar
1124	sVq139_natgas_swit_self_wind	str4	Q139 - Natural Gas - Fuels Likely to Replace with in Self-generation - Wind
1125	sVq139_natgas_swit_self_oth	str44	Q139 - Natural Gas - Fuels Likely to Replace with in Self-generation - Others
1126	sVq140_natgas_swit_back_biod	str9	Q140 - Natural Gas - Fuels Likely to Replace with in Back-up Power Gen - Biodies
1127	sVq140_natgas_swit_back_bunk	str6	Q140 - Natural Gas - Fuels Likely to Replace with in Back-up Power Gen - Bunker
1128	sVq140_natgas_swit_back_coal	str4	Q140 - Natural Gas - Fuels Likely to Replace with in Back-up Power Gen - Coal
1129	sVq140_natgas_swit_back_dies	str6	Q140 - Natural Gas - Fuels Likely to Replace with in Back-up Power Gen - Diesel
1130	sVq140_natgas_swit_back_gaso	str8	Q140 - Natural Gas - Fuels Likely to Replace with in Back-up Power Gen - Gasolin
1131	sVq140_natgas_swit_back_kero	str8	Q140 - Natural Gas - Fuels Likely to Replace with in Back-up Power Gen - Kerosen
1132	sVq140_natgas_swit_back_lpg	str3	Q140 - Natural Gas - Fuels Likely to Replace with in Back-up Power Gen - LPG
1133	sVq140_natgas_swit_back_prop	str7	Q140 - Natural Gas - Fuels Likely to Replace with in Back-up Power Gen - Propane
1134	sVq140_natgas_swit_back_sol	str5	Q140 - Natural Gas - Fuels Likely to Replace with in Back-up Power Gen - Solar
1135	sVq140_natgas_swit_back_wind	str4	Q140 - Natural Gas - Fuels Likely to Replace with in Back-up Power Gen - Wind
1136	sVq140_natgas_swit_back_oth	str84	Q140 - Natural Gas - Fuels Likely to Replace with in Back-up Power Gen - Others
1137	sVq141_natgas_reqt_mmscfd	str9	Q141 - Natural Gas - Requirement in MMSCFD
1138	sVq142_subsidiary	str3	Q142 - Subsidiary / Parent Company
1139	sVq143_subsidiary_natgasexp	str3	Q143 - Subsidiary / Parent Company with Experience on Natural Gas
1140	sVq144_solar_know	byte	Q144 - Solar - Extent of Knowledge
1141	sVq145_solar_safe	str3	Q145 - Solar - Safe to Use
1142	sVq146_solar_costcomp	str3	Q146 - Solar - Cost-competitive Relative to Fuels/Primary Energies Using
1143	sVq147_solar_saving	str20	Q147 - Solar - Savings
1144	sVq148_solar_consid_price	byte	Q148 - Solar - Consideration in Using - Price
1145	sVq148_solar_consid_supply	byte	Q148 - Solar - Consideration in Using - Supply Stability, and Reliability
1146	sVq148_solar_consid_safe	byte	Q148 - Solar - Consideration in Using - Safety and Security
1147	sVq148_solar_consid_envi	byte	Q148 - Solar - Consideration in Using - Environmental Concerns
1148	sVq148_solar_consid_compa	byte	Q148 - Solar - Consideration in Using - Compatibility of Machines and Equipment
1149	sVq148_solar_consid_retro	byte	Q148 - Solar - Consideration in Using - Retrofitting Costs of Equipment
1150	sVq149_solar_retrocost_php	str20	Q149 - Solar - Retrofitting Costs of Equipment in PHP
1151	sVq150_solar_openswit	str3	Q150 - Solar - Openness to Switch
1152	sVq151_solar_swit_prod_biod	str9	Q151 - Solar - Fuels Likely to Replace with in Production - Biodiesel
1153	sVq151_solar_swit_prod_bunk	str6	Q151 - Solar - Fuels Likely to Replace with in Production - Bunker
1154	sVq151_solar_swit_prod_coal	str4	Q151 - Solar - Fuels Likely to Replace with in Production - Coal
1155	sVq151_solar_swit_prod_dies	str6	Q151 - Solar - Fuels Likely to Replace with in Production - Diesel
1156	sVq151_solar_swit_prod_gaso	str8	Q151 - Solar - Fuels Likely to Replace with in Production - Gasoline
1157	sVq151_solar_swit_prod_kero	str8	Q151 - Solar - Fuels Likely to Replace with in Production - Kerosene
1158	sVq151_solar_swit_prod_lpg	str3	Q151 - Solar - Fuels Likely to Replace with in Production - LPG
1159	sVq151_solar_swit_prod_prop	str7	Q151 - Solar - Fuels Likely to Replace with in Production - Propane
1160	sVq151_solar_swit_prod_oth	str64	Q151 - Solar - Fuels Likely to Replace with in Production - Others
1161	sVq152_solar_swit_self_biod	str9	Q152 - Solar - Fuels Likely to Replace with in Self-generation - Biodiesel
1162	sVq152_solar_swit_self_bunk	str6	Q152 - Solar - Fuels Likely to Replace with in Self-generation - Bunker
1163	sVq152_solar_swit_self_coal	str4	Q152 - Solar - Fuels Likely to Replace with in Self-generation - Coal
1164	sVq152_solar_swit_self_dies	str6	Q152 - Solar - Fuels Likely to Replace with in Self-generation - Diesel
1165	sVq152_solar_swit_self_gaso	str8	Q152 - Solar - Fuels Likely to Replace with in Self-generation - Gasoline
1166	sVq152_solar_swit_self_kero	str8	Q152 - Solar - Fuels Likely to Replace with in Self-generation - Kerosene
1167	sVq152_solar_swit_self_lpg	str3	Q152 - Solar - Fuels Likely to Replace with in Self-generation - LPG
1168	sVq152_solar_swit_self_ngas	str11	Q152 - Solar - Fuels Likely to Replace with in Self-generation - Natural Gas
1169	sVq152_solar_swit_self_prop	str7	Q152 - Solar - Fuels Likely to Replace with in Self-generation - Propane
1170	sVq152_solar_swit_self_wind	str4	Q152 - Solar - Fuels Likely to Replace with in Self-generation - Wind
1171	sVq152_solar_swit_self_oth	str41	Q152 - Solar - Fuels Likely to Replace with in Self-generation - Others
1172	sVq153_solar_swit_back_biod	str9	Q153 - Solar - Fuels Likely to Replace with in Back-up Power Gen - Biodiesel
1173	sVq153_solar_swit_back_bunk	str6	Q153 - Solar - Fuels Likely to Replace with in Back-up Power Gen - Bunker
1174	sVq153_solar_swit_back_coal	str4	Q153 - Solar - Fuels Likely to Replace with in Back-up Power Gen - Coal
1175	sVq153_solar_swit_back_dies	str6	Q153 - Solar - Fuels Likely to Replace with in Back-up Power Gen - Diesel
1176	sVq153_solar_swit_back_gaso	str8	Q153 - Solar - Fuels Likely to Replace with in Back-up Power Gen - Gasoline
1177	sVq153_solar_swit_back_kero	str8	Q153 - Solar - Fuels Likely to Replace with in Back-up Power Gen - Kerosene
1178	sVq153_solar_swit_back_lpg	str3	Q153 - Solar - Fuels Likely to Replace with in Back-up Power Gen - LPG
1179	sVq153_solar_swit_back_ngas	str11	Q153 - Solar - Fuels Likely to Replace with in Back-up Power Gen - Natural Gas
1180	sVq153_solar_swit_back_prop	str7	Q153 - Solar - Fuels Likely to Replace with in Back-up Power Gen - Propane
1181	sVq153_solar_swit_back_wind	str4	Q153 - Solar - Fuels Likely to Replace with in Back-up Power Gen - Wind
1182	sVq153_solar_swit_back_oth	str41	Q153 - Solar - Fuels Likely to Replace with in Back-up Power Gen - Others
1183	sVq154_solar_reqt_kwh	str16	Q154 - Solar - Requirement in kWh
1184	sVq155_subsidiary	str3	Q155 - Subsidiary / Parent Company
1185	sVq156_subsidiary_solarexp	str3	Q156 - Subsidiary / Parent Company with Experience on Solar
1186	sVq157_wind_know	byte	Q157 - Wind - Extent of Knowledge
1187	sVq158_wind_safe	str3	Q158 - Wind - Safe to Use
1188	sVq159_wind_costcomp	str3	Q159 - Wind - Cost-competitive Relative to Fuels/Primary Energies Using
1189	sVq160_wind_saving	str20	Q160 - Wind - Savings
1190	sVq161_wind_consid_price	byte	Q161 - Wind - Consideration in Using - Price
1191	sVq161_wind_consid_supply	byte	Q161 - Wind - Consideration in Using - Supply Stability, and Reliability
1192	sVq161_wind_consid_safe	byte	Q161 - Wind - Consideration in Using - Safety and Security
1193	sVq161_wind_consid_envi	byte	Q161 - Wind - Consideration in Using - Environmental Concerns
1194	sVq161_wind_consid_compa	byte	Q161 - Wind - Consideration in Using - Compatibility of Machines and Equipment
1195	sVq161_wind_consid_retro	byte	Q161 - Wind - Consideration in Using - Retrofitting Costs of Equipment
1196	sVq162_wind_retrocost_php	str20	Q162 - Wind - Retrofitting Costs of Equipment
1197	sVq163_wind_openswit	str3	Q163 - Wind - Openness to Switch
1198	sVq164_wind_swit_prod_biod	str9	Q164 - Wind - Fuels Likely to Replace with in Production - Biodiesel
1199	sVq164_wind_swit_prod_bunk	str6	Q164 - Wind - Fuels Likely to Replace with in Production - Bunker
1200	sVq164_wind_swit_prod_coal	str4	Q164 - Wind - Fuels Likely to Replace with in Production - Coal
1201	sVq164_wind_swit_prod_dies	str6	Q164 - Wind - Fuels Likely to Replace with in Production - Diesel
1202	sVq164_wind_swit_prod_gaso	str8	Q164 - Wind - Fuels Likely to Replace with in Production - Gasoline
1203	sVq164_wind_swit_prod_kero	str8	Q164 - Wind - Fuels Likely to Replace with in Production - Kerosene
1204	sVq164_wind_swit_prod_lpg	str3	Q164 - Wind - Fuels Likely to Replace with in Production - LPG
1205	sVq164_wind_swit_prod_prop	str7	Q164 - Wind - Fuels Likely to Replace with in Production - Propane
1206	sVq164_wind_swit_prod_oth	str47	Q164 - Wind - Fuels Likely to Replace with in Production - Others
1207	sVq165_wind_swit_self_biod	str9	Q165 - Wind - Fuels Likely to Replace with in Self-generation - Biodiesel
1208	sVq165_wind_swit_self_bunk	byte	Q165 - Wind - Fuels Likely to Replace with in Self-generation - Bunker
1209	sVq165_wind_swit_self_coal	str4	Q165 - Wind - Fuels Likely to Replace with in Self-generation - Coal
1210	sVq165_wind_swit_self_dies	str6	Q165 - Wind - Fuels Likely to Replace with in Self-generation - Diesel
1211	sVq165_wind_swit_self_gaso	str8	Q165 - Wind - Fuels Likely to Replace with in Self-generation - Gasoline
1212	sVq165_wind_swit_self_kero	str8	Q165 - Wind - Fuels Likely to Replace with in Self-generation - Kerosene
1213	sVq165_wind_swit_self_lpg	str3	Q165 - Wind - Fuels Likely to Replace with in Self-generation - LPG
1214	sVq165_wind_swit_self_ngas	str11	Q165 - Wind - Fuels Likely to Replace with in Self-generation - Natural Gas
1215	sVq165_wind_swit_self_prop	str7	Q165 - Wind - Fuels Likely to Replace with in Self-generation - Propane
1216	sVq165_wind_swit_self_sol	str5	Q165 - Wind - Fuels Likely to Replace with in Self-generation - Solar
1217	sVq165_wind_swit_self_oth	str14	Q165 - Wind - Fuels Likely to Replace with in Self-generation - Others
1218	sVq166_wind_swit_back_biod	str9	Q166 - Wind - Fuels Likely to Replace with in Back-up Power Gen - Biodiesel
1219	sVq166_wind_swit_back_bunk	byte	Q166 - Wind - Fuels Likely to Replace with in Back-up Power Gen - Bunker
1220	sVq166_wind_swit_back_coal	str4	Q166 - Wind - Fuels Likely to Replace with in Back-up Power Gen - Coal
1221	sVq166_wind_swit_back_dies	str6	Q166 - Wind - Fuels Likely to Replace with in Back-up Power Gen - Diesel
1222	sVq166_wind_swit_back_gaso	str8	Q166 - Wind - Fuels Likely to Replace with in Back-up Power Gen - Gasoline
1223	sVq166_wind_swit_back_kero	str8	Q166 - Wind - Fuels Likely to Replace with in Back-up Power Gen - Kerosene
1224	sVq166_wind_swit_back_lpg	str3	Q166 - Wind - Fuels Likely to Replace with in Back-up Power Gen - LPG
1225	sVq166_wind_swit_back_ngas	str11	Q166 - Wind - Fuels Likely to Replace with in Back-up Power Gen - Natural Gas
1226	sVq166_wind_swit_back_prop	str7	Q166 - Wind - Fuels Likely to Replace with in Back-up Power Gen - Propane
1227	sVq166_wind_swit_back_sol	str5	Q166 - Wind - Fuels Likely to Replace with in Back-up Power Gen - Solar
1228	sVq166_wind_swit_back_oth	str14	Q166 - Wind - Fuels Likely to Replace with in Back-up Power Gen - Others
1229	sVq167_wind_reqt_kwh	str16	Q167 - Wind - Requirement in kWh
1230	sVq168_subsidiary	str3	Q168 - Subsidiary / Parent Company
1231	sVq169_subsidiary_windexp	str3	Q169 - Subsidiary / Parent Company with Experience on Wind
1232	sVIq170_expan_consid_costmanpow	byte	Q170 - Consideration in Expanding Business - Cost of Manpower
1233	sVIq170_expan_consid_costrawmat	byte	Q170 - Consideration in Expanding Business - Cost of Raw Materials
1234	sVIq170_expan_consid_eleccost	byte	Q170 - Consideration in Expanding Business - Cost of Electricity
1235	sVIq170_expan_consid_fuelcost	byte	Q170 - Consideration in Expanding Business - Cost of Fuel
1236	totalexp_allfuels	float	Fuel Expenditure in PHP (Average) - Total
1237	totalexp_biodiesel	float	Fuel Expenditure in PHP (Average) - Biodiesel
1238	totalexp_bunker	float	Fuel Expenditure in PHP (Average) - Bunker
1239	totalexp_coal	float	Fuel Expenditure in PHP (Average) - Coal
1240	totalexp_diesel	float	Fuel Expenditure in PHP (Average) - Diesel
1241	totalexp_gasoline	float	Fuel Expenditure in PHP (Average) - Gasoline
1242	totalexp_kerosene	float	Fuel Expenditure in PHP (Average) - Kerosene
1243	totalexp_lpg	float	Fuel Expenditure in PHP (Average) - LPG
1244	totalexp_natgas	float	Fuel Expenditure in PHP (Average) - Natural Gas
1245	totalexp_propane	float	Fuel Expenditure in PHP (Average) - Propane
1246	totalexp_other1	float	Fuel Expenditure in PHP (Average) - Other Fuel (1)
1247	totalexp_other2	float	Fuel Expenditure in PHP (Average) - Other Fuel (2)
1248	totalexp_other3	float	Fuel Expenditure in PHP (Average) - Other Fuel (3)
1249	totalconsump_biodiesel	float	Fuel Consumption in Liter (Average) - Biodiesel
1250	totalconsump_bunker	float	Fuel Consumption in Liter (Average) - Bunker
1251	totalconsump_coal	float	Fuel Consumption in Metric Ton (Average) - Coal
1252	totalconsump_diesel	float	Fuel Consumption in Liter (Average) - Diesel
1253	totalconsump_gasoline	float	Fuel Consumption in Liter (Average) - Gasoline
1254	totalconsump_kerosene	float	Fuel Consumption in Liter (Average) - Kerosene
1255	totalconsump_lpg	float	Fuel Consumption in Kilogram (Average) - LPG
1256	totalconsump_natgas	float	Fuel Consumption in MMSCFD (Average) - Natural Gas
1257	totalconsump_propane	float	Fuel Consumption in Kilogram (Average) - Propane
